# Supplementary material for: First Insights Into the Biological and Physical–Chemical Diversity of Various Salt Ponds of Trapani, Sicily
Source: Environ Microbiol Rep. 2025 Mar 21;17(2):e70075. doi: 10.1111/1758-2229.70075 (PMC11926572; doi:10.1111/1758-2229.70075)
Supplement: Supplementary file 1 — Data S1. [file EMI4-17-e70075-s003.xlsx]

## Sheet: Ions composition
	g/L											AVERAGE					STANDARD DEVIATION
Composition	Cold Pond May P1	Cold pond July P2	Cryst. Pond May P3	Cryst. Pond May P4	Cryst. Pond May P5	Cryst. Pond July P6	Cryst. Pond July P7	Cryst. Pond July P8	Feed. Pond July P9	Feed. Pond July P10	Feed. Pond July P11	Cold Pond May P1	Cold Pond July P2	Cryst. Pond May P3-P5	Cryst. Pond July P6-P8	Feed. Pond July P9-P11	Cold Pond May P1	Cold Pond July P2	Cryst. Pond May P3-P5	Cryst. Pond July P6-P8	Feed. Pond July P9-P11
Na+	14.305	36.702	54.31	57.753	49.597	34.126	28.884	55.437	56.777	64.199	66.372	14.305	36.702	53.8867	39.4823	62.4493	0	0	4.09445	14.0635	5.0311
K+	0.636	3.918	17.319	6.458	7.017	17.2925	18.548	11.585	6.425	7.4125	7.787	0.636	3.918	10.2647	15.8085	7.20817	0	0	6.11562	3.71114	0.703616
																	0	0
Ca2+	0.053	0.475	0	0	0	0	0	0.004	0.24	0.1	0	0.053	0.475	0	0.00133333	0.113333	0	0	0	0.0023094	0.120554
Mg2+	1.88	1.91	29.376	25.839	24.766	55.876	57.633	42.671	25.47	29.26	29.91	1.88	1.91	26.6603	52.06	28.2133	0	0	2.41225	8.17843	2.39792
B3+	0.01569	0.0185	0.10807	0.092	0.09027	0.21992	0.2359	0.13908	0.09167	0.09641	0.1224	0.01569	0.0185	0.09678	0.1983	0.103493	0	0	0.00981562	0.0519047	0.0165443
Cl-	22.242	64.363	167.189	149.726	131.533	198.811	187.824	179.676	144.304	163.41	166.76	22.242	64.363	149.483	188.77	158.158	0	0	17.8292	9.60254	12.1143
SO4-	6.302	3.3275	25.4875	27.78	31.285	45.12	54.6487	56.4988	32.745	38.59	41.25	6.302	3.3275	28.1842	52.0892	37.5283	0	0	2.91981	6.10595	4.35076
Br-	4.0825	0	1.3925	3.1052	3.6875	3.028	8.225	0.98125	1.13375	0.7125	1.4125	4.0825	0	2.7284	4.07808	1.08625	0	0	1.193	3.7343	0.352409
