# Supplementary material for: First Insights Into the Biological and Physical–Chemical Diversity of Various Salt Ponds of Trapani, Sicily
Source: Environ Microbiol Rep. 2025 Mar 21;17(2):e70075. doi: 10.1111/1758-2229.70075 (PMC11926572; doi:10.1111/1758-2229.70075)
Supplement: Supplementary file 2 — Data S2. [file EMI4-17-e70075-s004.xlsx]

## Sheet: Phylum
Within each row, compare columns (simple effects within rows)
Number of families	24
Number of comparisons per family	3
Alpha	0.05
Tukey's multiple comparisons test	Mean Diff,	95,00% CI of diff,	Below threshold?	Summary	Adjusted P Value
Acidobacteriota
Crys. Pond May vs. Cryst. Pond July	-0.5533	-2,154 to 1,047	No	ns	0.3053
Crys. Pond May vs. Feed. Pond July	-0.04333	-0,2511 to 0,1645	No	ns	0.5467
Cryst. Pond July vs. Feed. Pond July	0.51	-0,9713 to 1,991	No	ns	0.3071
Actinobacteriota
Crys. Pond May vs. Cryst. Pond July	-1.043	-3,354 to 1,267	No	ns	0.205
Crys. Pond May vs. Feed. Pond July	-0.85	-2,600 to 0,9005	No	ns	0.1823
Cryst. Pond July vs. Feed. Pond July	0.1933	-0,9977 to 1,384	No	ns	0.6654
Bacteroidota
Crys. Pond May vs. Cryst. Pond July	14.53	6,470 to 22,60	Yes	*	0.0159
Crys. Pond May vs. Feed. Pond July	12.43	4,296 to 20,56	Yes	*	0.022
Cryst. Pond July vs. Feed. Pond July	-2.103	-4,557 to 0,3502	No	ns	0.0668
Bdellovibrionota
Crys. Pond May vs. Cryst. Pond July	-0.01333	-0,05261 to 0,02594	No	ns	0.3131
Crys. Pond May vs. Feed. Pond July	-0.006667	-0,04594 to 0,03261	No	ns	0.6452
Cryst. Pond July vs. Feed. Pond July	0.006667	-0,07188 to 0,08521	No	ns	0.879
Chloroflexi
Crys. Pond May vs. Cryst. Pond July	-0.3267	-1,246 to 0,5925	No	ns	0.2938
Crys. Pond May vs. Feed. Pond July	-0.04	-0,07401 to -0,005990	Yes	*	0.0367
Cryst. Pond July vs. Feed. Pond July	0.2867	-0,6585 to 1,232	No	ns	0.3634
Cyanobacteria
Crys. Pond May vs. Cryst. Pond July	0.21	-0,4106 to 0,8306	No	ns	0.3145
Crys. Pond May vs. Feed. Pond July	-0.9367	-4,239 to 2,366	No	ns	0.395
Cryst. Pond July vs. Feed. Pond July	-1.147	-4,427 to 2,134	No	ns	0.3007
Dadabacteria
Crys. Pond May vs. Cryst. Pond July	0
Crys. Pond May vs. Feed. Pond July	0
Cryst. Pond July vs. Feed. Pond July	0
Deinococcota
Crys. Pond May vs. Cryst. Pond July	0
Crys. Pond May vs. Feed. Pond July	-0.003333	-0,02297 to 0,01630	No	ns	0.6452
Cryst. Pond July vs. Feed. Pond July	-0.003333	-0,02297 to 0,01630	No	ns	0.6452
Desulfobacterota
Crys. Pond May vs. Cryst. Pond July	0.006667	-0,04528 to 0,05862	No	ns	0.7608
Crys. Pond May vs. Feed. Pond July	-0.1467	-0,4399 to 0,1466	No	ns	0.1737
Cryst. Pond July vs. Feed. Pond July	-0.1533	-0,4748 to 0,1681	No	ns	0.1877
Firmicutes
Crys. Pond May vs. Cryst. Pond July	-1.213	-5,246 to 2,819	No	ns	0.3671
Crys. Pond May vs. Feed. Pond July	-1.547	-4,052 to 0,9587	No	ns	0.1213
Cryst. Pond July vs. Feed. Pond July	-0.3333	-1,963 to 1,296	No	ns	0.5563
Gemmatimonadota
Crys. Pond May vs. Cryst. Pond July	-0.37	-1,392 to 0,6520	No	ns	0.2862
Crys. Pond May vs. Feed. Pond July	-0.006667	-0,08521 to 0,07188	No	ns	0.879
Cryst. Pond July vs. Feed. Pond July	0.3633	-0,5818 to 1,309	No	ns	0.2623
Halobacterota
Crys. Pond May vs. Cryst. Pond July	-5.15	-24,90 to 14,60	No	ns	0.4357
Crys. Pond May vs. Feed. Pond July	12.79	-20,30 to 45,87	No	ns	0.2603
Cryst. Pond July vs. Feed. Pond July	17.94	-22,83 to 58,71	No	ns	0.2136
Hydrogenedentes
Crys. Pond May vs. Cryst. Pond July	0.003333	-0,01630 to 0,02297	No	ns	0.6452
Crys. Pond May vs. Feed. Pond July	0.003333	-0,01630 to 0,02297	No	ns	0.6452
Cryst. Pond July vs. Feed. Pond July	0
Myxococcota
Crys. Pond May vs. Cryst. Pond July	-0.34	-1,401 to 0,7209	No	ns	0.3384
Crys. Pond May vs. Feed. Pond July	0.006667	-0,06413 to 0,07746	No	ns	0.8551
Cryst. Pond July vs. Feed. Pond July	0.3467	-0,6590 to 1,352	No	ns	0.3066
Nanoarchaeota
Crys. Pond May vs. Cryst. Pond July	-0.2267	-1,505 to 1,051	No	ns	0.625
Crys. Pond May vs. Feed. Pond July	-2.64	-6,086 to 0,8065	No	ns	0.0823
Cryst. Pond July vs. Feed. Pond July	-2.413	-5,383 to 0,5560	No	ns	0.0738
Nanohaloarchaeota
Crys. Pond May vs. Cryst. Pond July	-0.2167	-1,151 to 0,7174	No	ns	0.4937
Crys. Pond May vs. Feed. Pond July	-14.95	-39,61 to 9,699	No	ns	0.1251
Cryst. Pond July vs. Feed. Pond July	-14.74	-40,09 to 10,61	No	ns	0.1347
Nitrospirota
Crys. Pond May vs. Cryst. Pond July	-0.01	-0,06891 to 0,04891	No	ns	0.6452
Crys. Pond May vs. Feed. Pond July	0
Cryst. Pond July vs. Feed. Pond July	0.01	-0,04891 to 0,06891	No	ns	0.6452
Patescibacteria
Crys. Pond May vs. Cryst. Pond July	-0.24	-1,044 to 0,5641	No	ns	0.3709
Crys. Pond May vs. Feed. Pond July	-0.1533	-0,6489 to 0,3423	No	ns	0.3543
Cryst. Pond July vs. Feed. Pond July	0.08667	-1,167 to 1,340	No	ns	0.9163
Planctomycetota
Crys. Pond May vs. Cryst. Pond July	-0.26	-0,9089 to 0,3889	No	ns	0.2466
Crys. Pond May vs. Feed. Pond July	-0.02	-0,1100 to 0,06998	No	ns	0.515
Cryst. Pond July vs. Feed. Pond July	0.24	-0,3899 to 0,8699	No	ns	0.2658
Proteobacteria
Crys. Pond May vs. Cryst. Pond July	-4.283	-12,61 to 4,043	No	ns	0.1658
Crys. Pond May vs. Feed. Pond July	-3.58	-8,768 to 1,608	No	ns	0.0995
Cryst. Pond July vs. Feed. Pond July	0.7033	-11,67 to 13,08	No	ns	0.9418
Sumerlaeota
Crys. Pond May vs. Cryst. Pond July	0
Crys. Pond May vs. Feed. Pond July	-0.003333	-0,02297 to 0,01630	No	ns	0.6452
Cryst. Pond July vs. Feed. Pond July	-0.003333	-0,02297 to 0,01630	No	ns	0.6452
Verrucomicrobiota
Crys. Pond May vs. Cryst. Pond July	-0.3467	-1,055 to 0,3621	No	ns	0.1802
Crys. Pond May vs. Feed. Pond July	-0.2333	-0,8663 to 0,3996	No	ns	0.2788
Cryst. Pond July vs. Feed. Pond July	0.1133	-0,6020 to 0,8286	No	ns	0.6761
Other
Crys. Pond May vs. Cryst. Pond July	-0.02667	-0,06594 to 0,01261	No	ns	0.1024
Crys. Pond May vs. Feed. Pond July	-0.02333	-0,1327 to 0,08599	No	ns	0.5352
Cryst. Pond July vs. Feed. Pond July	0.003333	-0,1254 to 0,1321	No	ns	0.9873
Unclassified
Crys. Pond May vs. Cryst. Pond July	0
Crys. Pond May vs. Feed. Pond July	-0.003333	-0,02297 to 0,01630	No	ns	0.6452
Cryst. Pond July vs. Feed. Pond July	-0.003333	-0,02297 to 0,01630	No	ns	0.6452
Test details	Mean 1	Mean 2	Mean Diff,	SE of diff,	N1	N2	q	DF
Acidobacteriota
Crys. Pond May vs. Cryst. Pond July	0.02667	0.58	-0.5533	0.2717	3	3	2.88	2
Crys. Pond May vs. Feed. Pond July	0.02667	0.07	-0.04333	0.03528	3	3	1.737	2
Cryst. Pond July vs. Feed. Pond July	0.58	0.07	0.51	0.2515	3	3	2.868	2
Actinobacteriota
Crys. Pond May vs. Cryst. Pond July	0.05333	1.097	-1.043	0.3922	3	3	3.762	2
Crys. Pond May vs. Feed. Pond July	0.05333	0.9033	-0.85	0.2972	3	3	4.045	2
Cryst. Pond July vs. Feed. Pond July	1.097	0.9033	0.1933	0.2022	3	3	1.352	2
Bacteroidota
Crys. Pond May vs. Cryst. Pond July	24.01	9.48	14.53	1.369	3	3	15.01	2
Crys. Pond May vs. Feed. Pond July	24.01	11.58	12.43	1.381	3	3	12.73	2
Cryst. Pond July vs. Feed. Pond July	9.48	11.58	-2.103	0.4165	3	3	7.142	2
Bdellovibrionota
Crys. Pond May vs. Cryst. Pond July	0	0.01333	-0.01333	0.006667	3	3	2.828	2
Crys. Pond May vs. Feed. Pond July	0	0.006667	-0.006667	0.006667	3	3	1.414	2
Cryst. Pond July vs. Feed. Pond July	0.01333	0.006667	0.006667	0.01333	3	3	0.7071	2
Chloroflexi
Crys. Pond May vs. Cryst. Pond July	0.01667	0.3433	-0.3267	0.156	3	3	2.961	2
Crys. Pond May vs. Feed. Pond July	0.01667	0.05667	-0.04	0.005774	3	3	9.798	2
Cryst. Pond July vs. Feed. Pond July	0.3433	0.05667	0.2867	0.1605	3	3	2.527	2
Cyanobacteria
Crys. Pond May vs. Cryst. Pond July	0.29	0.08	0.21	0.1054	3	3	2.819	2
Crys. Pond May vs. Feed. Pond July	0.29	1.227	-0.9367	0.5607	3	3	2.363	2
Cryst. Pond July vs. Feed. Pond July	0.08	1.227	-1.147	0.5569	3	3	2.912	2
Dadabacteria
Crys. Pond May vs. Cryst. Pond July	0	0	0	0	3	3
Crys. Pond May vs. Feed. Pond July	0	0	0	0	3	3
Cryst. Pond July vs. Feed. Pond July	0	0	0	0	3	3
Deinococcota
Crys. Pond May vs. Cryst. Pond July	0	0	0	0	3	3
Crys. Pond May vs. Feed. Pond July	0	0.003333	-0.003333	0.003333	3	3	1.414	2
Cryst. Pond July vs. Feed. Pond July	0	0.003333	-0.003333	0.003333	3	3	1.414	2
Desulfobacterota
Crys. Pond May vs. Cryst. Pond July	0.01333	0.006667	0.006667	0.008819	3	3	1.069	2
Crys. Pond May vs. Feed. Pond July	0.01333	0.16	-0.1467	0.04978	3	3	4.167	2
Cryst. Pond July vs. Feed. Pond July	0.006667	0.16	-0.1533	0.05457	3	3	3.974	2
Firmicutes
Crys. Pond May vs. Cryst. Pond July	0.02	1.233	-1.213	0.6846	3	3	2.507	2
Crys. Pond May vs. Feed. Pond July	0.02	1.567	-1.547	0.4253	3	3	5.143	2
Cryst. Pond July vs. Feed. Pond July	1.233	1.567	-0.3333	0.2767	3	3	1.704	2
Gemmatimonadota
Crys. Pond May vs. Cryst. Pond July	0.01	0.38	-0.37	0.1735	3	3	3.016	2
Crys. Pond May vs. Feed. Pond July	0.01	0.01667	-0.006667	0.01333	3	3	0.7071	2
Cryst. Pond July vs. Feed. Pond July	0.38	0.01667	0.3633	0.1605	3	3	3.202	2
Halobacterota
Crys. Pond May vs. Cryst. Pond July	74.12	79.27	-5.15	3.353	3	3	2.172	2
Crys. Pond May vs. Feed. Pond July	74.12	61.34	12.79	5.616	3	3	3.22	2
Cryst. Pond July vs. Feed. Pond July	79.27	61.34	17.94	6.921	3	3	3.665	2
Hydrogenedentes
Crys. Pond May vs. Cryst. Pond July	0.003333	0	0.003333	0.003333	3	3	1.414	2
Crys. Pond May vs. Feed. Pond July	0.003333	0	0.003333	0.003333	3	3	1.414	2
Cryst. Pond July vs. Feed. Pond July	0	0	0	0	3	3
Myxococcota
Crys. Pond May vs. Cryst. Pond July	0.02	0.36	-0.34	0.1801	3	3	2.67	2
Crys. Pond May vs. Feed. Pond July	0.02	0.01333	0.006667	0.01202	3	3	0.7845	2
Cryst. Pond July vs. Feed. Pond July	0.36	0.01333	0.3467	0.1707	3	3	2.872	2
Nanoarchaeota
Crys. Pond May vs. Cryst. Pond July	0.03	0.2567	-0.2267	0.217	3	3	1.477	2
Crys. Pond May vs. Feed. Pond July	0.03	2.67	-2.64	0.5851	3	3	6.381	2
Cryst. Pond July vs. Feed. Pond July	0.2567	2.67	-2.413	0.5041	3	3	6.771	2
Nanohaloarchaeota
Crys. Pond May vs. Cryst. Pond July	0.5367	0.7533	-0.2167	0.1586	3	3	1.932	2
Crys. Pond May vs. Feed. Pond July	0.5367	15.49	-14.95	4.185	3	3	5.053	2
Cryst. Pond July vs. Feed. Pond July	0.7533	15.49	-14.74	4.303	3	3	4.843	2
Nitrospirota
Crys. Pond May vs. Cryst. Pond July	0	0.01	-0.01	0.01	3	3	1.414	2
Crys. Pond May vs. Feed. Pond July	0	0	0	0	3	3
Cryst. Pond July vs. Feed. Pond July	0.01	0	0.01	0.01	3	3	1.414	2
Patescibacteria
Crys. Pond May vs. Cryst. Pond July	0.03	0.27	-0.24	0.1365	3	3	2.486	2
Crys. Pond May vs. Feed. Pond July	0.03	0.1833	-0.1533	0.08413	3	3	2.578	2
Cryst. Pond July vs. Feed. Pond July	0.27	0.1833	0.08667	0.2128	3	3	0.576	2
Planctomycetota
Crys. Pond May vs. Cryst. Pond July	0.01	0.27	-0.26	0.1102	3	3	3.338	2
Crys. Pond May vs. Feed. Pond July	0.01	0.03	-0.02	0.01528	3	3	1.852	2
Cryst. Pond July vs. Feed. Pond July	0.27	0.03	0.24	0.1069	3	3	3.174	2
Proteobacteria
Crys. Pond May vs. Cryst. Pond July	0.7667	5.05	-4.283	1.413	3	3	4.286	2
Crys. Pond May vs. Feed. Pond July	0.7667	4.347	-3.58	0.8807	3	3	5.749	2
Cryst. Pond July vs. Feed. Pond July	5.05	4.347	0.7033	2.1	3	3	0.4736	2
Sumerlaeota
Crys. Pond May vs. Cryst. Pond July	0	0	0	0	3	3
Crys. Pond May vs. Feed. Pond July	0	0.003333	-0.003333	0.003333	3	3	1.414	2
Cryst. Pond July vs. Feed. Pond July	0	0.003333	-0.003333	0.003333	3	3	1.414	2
Verrucomicrobiota
Crys. Pond May vs. Cryst. Pond July	0.01667	0.3633	-0.3467	0.1203	3	3	4.075	2
Crys. Pond May vs. Feed. Pond July	0.01667	0.25	-0.2333	0.1074	3	3	3.071	2
Cryst. Pond July vs. Feed. Pond July	0.3633	0.25	0.1133	0.1214	3	3	1.32	2
Other
Crys. Pond May vs. Cryst. Pond July	0	0.02667	-0.02667	0.006667	3	3	5.657	2
Crys. Pond May vs. Feed. Pond July	0	0.02333	-0.02333	0.01856	3	3	1.778	2
Cryst. Pond July vs. Feed. Pond July	0.02667	0.02333	0.003333	0.02186	3	3	0.2157	2
Unclassified
Crys. Pond May vs. Cryst. Pond July	0	0	0	0	3	3
Crys. Pond May vs. Feed. Pond July	0	0.003333	-0.003333	0.003333	3	3	1.414	2
Cryst. Pond July vs. Feed. Pond July	0	0.003333	-0.003333	0.003333	3	3	1.414	2

## Sheet: Family
Within each row, compare columns (simple effects within rows)
Number of families	83
Number of comparisons per family	3
Alpha	0.05
Tukey's multiple comparisons test	Mean Diff,	95,00% CI of diff,	Below threshold?	Summary	Adjusted P Value
AEGEAN-169 marine group
Crys. Pond May vs. Cryst. Pond July	0.003333	-0,01630 to 0,02297	No	ns	0.6452
Crys. Pond May vs. Feed. Pond July	0.003333	-0,01630 to 0,02297	No	ns	0.6452
Cryst. Pond July vs. Feed. Pond July	0
Alteromonadaceae
Crys. Pond May vs. Cryst. Pond July	-0.003333	-0,02297 to 0,01630	No	ns	0.6452
Crys. Pond May vs. Feed. Pond July	-0.003333	-0,04261 to 0,03594	No	ns	0.879
Cryst. Pond July vs. Feed. Pond July	0	-0,03401 to 0,03401	No	ns	>0,9999
Balneolaceae
Crys. Pond May vs. Cryst. Pond July	0.01667	-0,1208 to 0,1541	No	ns	0.7807
Crys. Pond May vs. Feed. Pond July	-0.1333	-0,5558 to 0,2892	No	ns	0.3453
Cryst. Pond July vs. Feed. Pond July	-0.15	-0,5287 to 0,2287	No	ns	0.251
Bdellovibrionaceae
Crys. Pond May vs. Cryst. Pond July	-0.006667	-0,02630 to 0,01297	No	ns	0.3131
Crys. Pond May vs. Feed. Pond July	-0.003333	-0,02297 to 0,01630	No	ns	0.6452
Cryst. Pond July vs. Feed. Pond July	0.003333	-0,03594 to 0,04261	No	ns	0.879
Beijerinckiaceae
Crys. Pond May vs. Cryst. Pond July	-0.37	-1,964 to 1,224	No	ns	0.4934
Crys. Pond May vs. Feed. Pond July	-0.1033	-0,3675 to 0,1608	No	ns	0.2557
Cryst. Pond July vs. Feed. Pond July	0.2667	-1,064 to 1,597	No	ns	0.5662
Brevibacteriaceae
Crys. Pond May vs. Cryst. Pond July	0.006667	-0,01297 to 0,02630	No	ns	0.3131
Crys. Pond May vs. Feed. Pond July	-0.02333	-0,1089 to 0,06226	No	ns	0.414
Cryst. Pond July vs. Feed. Pond July	-0.03	-0,09802 to 0,03802	No	ns	0.2128
Burkholderiaceae
Crys. Pond May vs. Cryst. Pond July	-0.2233	-1,035 to 0,5882	No	ns	0.4094
Crys. Pond May vs. Feed. Pond July	-0.04	-0,1626 to 0,08263	No	ns	0.3305
Cryst. Pond July vs. Feed. Pond July	0.1833	-0,7370 to 1,104	No	ns	0.5693
Caldilineaceae
Crys. Pond May vs. Cryst. Pond July	-0.02333	-0,1089 to 0,06226	No	ns	0.414
Crys. Pond May vs. Feed. Pond July	-0.003333	-0,05528 to 0,04862	No	ns	0.927
Cryst. Pond July vs. Feed. Pond July	0.02	-0,1026 to 0,1426	No	ns	0.6633
Crocinitomicaceae
Crys. Pond May vs. Cryst. Pond July	0
Crys. Pond May vs. Feed. Pond July	0
Cryst. Pond July vs. Feed. Pond July	0
Cryomorphaceae
Crys. Pond May vs. Cryst. Pond July	0
Crys. Pond May vs. Feed. Pond July	-0.003333	-0,02297 to 0,01630	No	ns	0.6452
Cryst. Pond July vs. Feed. Pond July	-0.003333	-0,02297 to 0,01630	No	ns	0.6452
Cyanobiaceae
Crys. Pond May vs. Cryst. Pond July	0.006667	-0,01297 to 0,02630	No	ns	0.3131
Crys. Pond May vs. Feed. Pond July	0.003333	-0,01630 to 0,02297	No	ns	0.6452
Cryst. Pond July vs. Feed. Pond July	-0.003333	-0,02297 to 0,01630	No	ns	0.6452
Cyclobacteriaceae
Crys. Pond May vs. Cryst. Pond July	-0.003333	-0,02297 to 0,01630	No	ns	0.6452
Crys. Pond May vs. Feed. Pond July	-0.003333	-0,02297 to 0,01630	No	ns	0.6452
Cryst. Pond July vs. Feed. Pond July	0
DEV007
Crys. Pond May vs. Cryst. Pond July	0
Crys. Pond May vs. Feed. Pond July	0
Cryst. Pond July vs. Feed. Pond July	0
Endozoicomonadaceae
Crys. Pond May vs. Cryst. Pond July	-0.2633	-1,296 to 0,7690	No	ns	0.4465
Crys. Pond May vs. Feed. Pond July	0.003333	-0,01630 to 0,02297	No	ns	0.6452
Cryst. Pond July vs. Feed. Pond July	0.2667	-0,7504 to 1,284	No	ns	0.433
Enterobacteriaceae
Crys. Pond May vs. Cryst. Pond July	-0.04333	-0,2698 to 0,1831	No	ns	0.5888
Crys. Pond May vs. Feed. Pond July	-0.02	-0,07891 to 0,03891	No	ns	0.3131
Cryst. Pond July vs. Feed. Pond July	0.02333	-0,1759 to 0,2226	No	ns	0.7925
Flavobacteriaceae
Crys. Pond May vs. Cryst. Pond July	-0.02333	-0,2446 to 0,1980	No	ns	0.8248
Crys. Pond May vs. Feed. Pond July	0.01333	-0,006303 to 0,03297	No	ns	0.1024
Cryst. Pond July vs. Feed. Pond July	0.03667	-0,1683 to 0,2417	No	ns	0.621
Fodinicurvataceae
Crys. Pond May vs. Cryst. Pond July	0.16	-0,2322 to 0,5522	No	ns	0.24
Crys. Pond May vs. Feed. Pond July	-1.053	-4,232 to 2,126	No	ns	0.3236
Cryst. Pond July vs. Feed. Pond July	-1.213	-4,162 to 1,735	No	ns	0.2369
Francisellaceae
Crys. Pond May vs. Cryst. Pond July	0.006667	-0,01297 to 0,02630	No	ns	0.3131
Crys. Pond May vs. Feed. Pond July	-0.02	-0,1220 to 0,08203	No	ns	0.5771
Cryst. Pond July vs. Feed. Pond July	-0.02667	-0,1123 to 0,05892	No	ns	0.3511
Geminicoccaceae
Crys. Pond May vs. Cryst. Pond July	0
Crys. Pond May vs. Feed. Pond July	-0.003333	-0,02297 to 0,01630	No	ns	0.6452
Cryst. Pond July vs. Feed. Pond July	-0.003333	-0,02297 to 0,01630	No	ns	0.6452
Gemmatimonadaceae
Crys. Pond May vs. Cryst. Pond July	-0.3167	-1,185 to 0,5520	No	ns	0.2834
Crys. Pond May vs. Feed. Pond July	-0.01	-0,06891 to 0,04891	No	ns	0.6452
Cryst. Pond July vs. Feed. Pond July	0.3067	-0,5048 to 1,118	No	ns	0.269
Gimesiaceae
Crys. Pond May vs. Cryst. Pond July	0.003333	-0,01630 to 0,02297	No	ns	0.6452
Crys. Pond May vs. Feed. Pond July	0.003333	-0,01630 to 0,02297	No	ns	0.6452
Cryst. Pond July vs. Feed. Pond July	0
Halieaceae
Crys. Pond May vs. Cryst. Pond July	0
Crys. Pond May vs. Feed. Pond July	-0.003333	-0,02297 to 0,01630	No	ns	0.6452
Cryst. Pond July vs. Feed. Pond July	-0.003333	-0,02297 to 0,01630	No	ns	0.6452
Halococcaceae
Crys. Pond May vs. Cryst. Pond July	-0.2633	-1,061 to 0,5345	No	ns	0.3253
Crys. Pond May vs. Feed. Pond July	-0.7867	-1,579 to 0,005366	No	ns	0.0506
Cryst. Pond July vs. Feed. Pond July	-0.5233	-1,941 to 0,8943	No	ns	0.2783
Haloferacaceae
Crys. Pond May vs. Cryst. Pond July	-21.85	-71,34 to 27,65	No	ns	0.2125
Crys. Pond May vs. Feed. Pond July	0.43	-70,00 to 70,86	No	ns	0.9993
Cryst. Pond July vs. Feed. Pond July	22.28	-25,10 to 69,66	No	ns	0.1922
Halomicrobiaceae
Crys. Pond May vs. Cryst. Pond July	17.49	-17,96 to 52,94	No	ns	0.1776
Crys. Pond May vs. Feed. Pond July	13.74	-26,41 to 53,90	No	ns	0.3096
Cryst. Pond July vs. Feed. Pond July	-3.75	-9,217 to 1,717	No	ns	0.1006
Halomonadaceae
Crys. Pond May vs. Cryst. Pond July	-0.1233	-0,4571 to 0,2105	No	ns	0.2779
Crys. Pond May vs. Feed. Pond July	-0.7833	-2,672 to 1,105	No	ns	0.2341
Cryst. Pond July vs. Feed. Pond July	-0.66	-2,566 to 1,246	No	ns	0.3047
Hyphomicrobiaceae
Crys. Pond May vs. Cryst. Pond July	-0.06333	-0,2345 to 0,1078	No	ns	0.2774
Crys. Pond May vs. Feed. Pond July	-0.01333	-0,06528 to 0,03862	No	ns	0.4435
Cryst. Pond July vs. Feed. Pond July	0.05	-0,1624 to 0,2624	No	ns	0.4863
Hyphomonadaceae
Crys. Pond May vs. Cryst. Pond July	-0.1267	-0,5013 to 0,2480	No	ns	0.3149
Crys. Pond May vs. Feed. Pond July	-0.01333	-0,06528 to 0,03862	No	ns	0.4435
Cryst. Pond July vs. Feed. Pond July	0.1133	-0,2205 to 0,4471	No	ns	0.3131
Ilumatobacteraceae
Crys. Pond May vs. Cryst. Pond July	-0.03333	-0,1189 to 0,05226	No	ns	0.2573
Crys. Pond May vs. Feed. Pond July	0	-0,03401 to 0,03401	No	ns	>0,9999
Cryst. Pond July vs. Feed. Pond July	0.03333	-0,01862 to 0,08528	No	ns	0.1133
KI89A clade
Crys. Pond May vs. Cryst. Pond July	0
Crys. Pond May vs. Feed. Pond July	-0.003333	-0,02297 to 0,01630	No	ns	0.6452
Cryst. Pond July vs. Feed. Pond July	-0.003333	-0,02297 to 0,01630	No	ns	0.6452
Kiloniellaceae
Crys. Pond May vs. Cryst. Pond July	-0.006667	-0,04594 to 0,03261	No	ns	0.6452
Crys. Pond May vs. Feed. Pond July	0
Cryst. Pond July vs. Feed. Pond July	0.006667	-0,03261 to 0,04594	No	ns	0.6452
Litoricolaceae
Crys. Pond May vs. Cryst. Pond July	0
Crys. Pond May vs. Feed. Pond July	0
Cryst. Pond July vs. Feed. Pond July	0
Methyloligellaceae
Crys. Pond May vs. Cryst. Pond July	-0.003333	-0,02297 to 0,01630	No	ns	0.6452
Crys. Pond May vs. Feed. Pond July	0
Cryst. Pond July vs. Feed. Pond July	0.003333	-0,01630 to 0,02297	No	ns	0.6452
Methylophilaceae
Crys. Pond May vs. Cryst. Pond July	-0.14	-0,5661 to 0,2861	No	ns	0.3274
Crys. Pond May vs. Feed. Pond July	0
Cryst. Pond July vs. Feed. Pond July	0.14	-0,2861 to 0,5661	No	ns	0.3274
Micavibrionaceae
Crys. Pond May vs. Cryst. Pond July	0.04	-0,02802 to 0,1080	No	ns	0.132
Crys. Pond May vs. Feed. Pond July	-0.02333	-0,1804 to 0,1338	No	ns	0.7036
Cryst. Pond July vs. Feed. Pond July	-0.06333	-0,1672 to 0,04057	No	ns	0.124
Microbacteriaceae
Crys. Pond May vs. Cryst. Pond July	-0.05	-0,1982 to 0,09825	No	ns	0.3159
Crys. Pond May vs. Feed. Pond July	-0.02	-0,05401 to 0,01401	No	ns	0.132
Cryst. Pond July vs. Feed. Pond July	0.03	-0,1259 to 0,1859	No	ns	0.5859
Microcystaceae
Crys. Pond May vs. Cryst. Pond July	0.003333	-0,01630 to 0,02297	No	ns	0.6452
Crys. Pond May vs. Feed. Pond July	0.003333	-0,01630 to 0,02297	No	ns	0.6452
Cryst. Pond July vs. Feed. Pond July	0
Microtrichaceae
Crys. Pond May vs. Cryst. Pond July	0	-0,03401 to 0,03401	No	ns	>0,9999
Crys. Pond May vs. Feed. Pond July	0.003333	-0,01630 to 0,02297	No	ns	0.6452
Cryst. Pond July vs. Feed. Pond July	0.003333	-0,01630 to 0,02297	No	ns	0.6452
Moraxellaceae
Crys. Pond May vs. Cryst. Pond July	-0.07333	-0,3122 to 0,1655	No	ns	0.3579
Crys. Pond May vs. Feed. Pond July	-0.1033	-0,3422 to 0,1355	No	ns	0.2193
Cryst. Pond July vs. Feed. Pond July	-0.03	-0,03000 to -0,03000	Yes	****	<0,0001
Mycoplasmataceae
Crys. Pond May vs. Cryst. Pond July	-0.04333	-0,2511 to 0,1645	No	ns	0.5467
Crys. Pond May vs. Feed. Pond July	-0.006667	-0,02630 to 0,01297	No	ns	0.3131
Cryst. Pond July vs. Feed. Pond July	0.03667	-0,1683 to 0,2417	No	ns	0.621
Nannocystaceae
Crys. Pond May vs. Cryst. Pond July	-0.003333	-0,02297 to 0,01630	No	ns	0.6452
Crys. Pond May vs. Feed. Pond July	0
Cryst. Pond July vs. Feed. Pond July	0.003333	-0,01630 to 0,02297	No	ns	0.6452
Nanosalinaceae
Crys. Pond May vs. Cryst. Pond July	-0.2167	-1,151 to 0,7174	No	ns	0.4937
Crys. Pond May vs. Feed. Pond July	-14.95	-39,61 to 9,699	No	ns	0.1251
Cryst. Pond July vs. Feed. Pond July	-14.74	-40,09 to 10,61	No	ns	0.1347
Nitrococcaceae
Crys. Pond May vs. Cryst. Pond July	0.2	-0,3010 to 0,7010	No	ns	0.248
Crys. Pond May vs. Feed. Pond July	0.1133	-0,4954 to 0,7220	No	ns	0.602
Cryst. Pond July vs. Feed. Pond July	-0.08667	-0,3255 to 0,1522	No	ns	0.2853
Nitrosococcaceae
Crys. Pond May vs. Cryst. Pond July	0
Crys. Pond May vs. Feed. Pond July	0
Cryst. Pond July vs. Feed. Pond July	0
Nitrosomonadaceae
Crys. Pond May vs. Cryst. Pond July	-0.19	-0,8134 to 0,4334	No	ns	0.3612
Crys. Pond May vs. Feed. Pond July	-0.04333	-0,2111 to 0,1244	No	ns	0.4403
Cryst. Pond July vs. Feed. Pond July	0.1467	-0,4844 to 0,7778	No	ns	0.4928
Nitrospiraceae
Crys. Pond May vs. Cryst. Pond July	-0.01	-0,06891 to 0,04891	No	ns	0.6452
Crys. Pond May vs. Feed. Pond July	0
Cryst. Pond July vs. Feed. Pond July	0.01	-0,04891 to 0,06891	No	ns	0.6452
Nocardiaceae
Crys. Pond May vs. Cryst. Pond July	-0.01667	-0,1206 to 0,08724	No	ns	0.6707
Crys. Pond May vs. Feed. Pond July	0.01	-0,02401 to 0,04401	No	ns	0.3779
Cryst. Pond July vs. Feed. Pond July	0.02667	-0,09277 to 0,1461	No	ns	0.5128
Nodosilineaceae
Crys. Pond May vs. Cryst. Pond July	0
Crys. Pond May vs. Feed. Pond July	0
Cryst. Pond July vs. Feed. Pond July	0
NS11-12 marine group
Crys. Pond May vs. Cryst. Pond July	0
Crys. Pond May vs. Feed. Pond July	0
Cryst. Pond July vs. Feed. Pond July	0
NS9 marine group
Crys. Pond May vs. Cryst. Pond July	0.003333	-0,01630 to 0,02297	No	ns	0.6452
Crys. Pond May vs. Feed. Pond July	0.003333	-0,01630 to 0,02297	No	ns	0.6452
Cryst. Pond July vs. Feed. Pond July	0
Other
Crys. Pond May vs. Cryst. Pond July	-4.867	-21,47 to 11,74	No	ns	0.3795
Crys. Pond May vs. Feed. Pond July	-4.38	-9,603 to 0,8429	No	ns	0.0696
Cryst. Pond July vs. Feed. Pond July	0.4867	-10,93 to 11,90	No	ns	0.9664
Oxalobacteraceae
Crys. Pond May vs. Cryst. Pond July	-0.04	-0,09891 to 0,01891	No	ns	0.1024
Crys. Pond May vs. Feed. Pond July	-0.003333	-0,05528 to 0,04862	No	ns	0.927
Cryst. Pond July vs. Feed. Pond July	0.03667	-0,002605 to 0,07594	No	ns	0.0569
Parvularculaceae
Crys. Pond May vs. Cryst. Pond July	0.003333	-0,01630 to 0,02297	No	ns	0.6452
Crys. Pond May vs. Feed. Pond July	0.003333	-0,01630 to 0,02297	No	ns	0.6452
Cryst. Pond July vs. Feed. Pond July	0
Pedosphaeraceae
Crys. Pond May vs. Cryst. Pond July	-0.1133	-0,5233 to 0,2967	No	ns	0.4073
Crys. Pond May vs. Feed. Pond July	0.006667	-0,04528 to 0,05862	No	ns	0.7608
Cryst. Pond July vs. Feed. Pond July	0.12	-0,2541 to 0,4941	No	ns	0.338
Phalacroma mitra
Crys. Pond May vs. Cryst. Pond July	0
Crys. Pond May vs. Feed. Pond July	0
Cryst. Pond July vs. Feed. Pond July	0
Phormidesmiaceae
Crys. Pond May vs. Cryst. Pond July	0.003333	-0,01630 to 0,02297	No	ns	0.6452
Crys. Pond May vs. Feed. Pond July	0.003333	-0,01630 to 0,02297	No	ns	0.6452
Cryst. Pond July vs. Feed. Pond July	0
Pirellulaceae
Crys. Pond May vs. Cryst. Pond July	-0.06333	-0,1672 to 0,04057	No	ns	0.124
Crys. Pond May vs. Feed. Pond July	-0.003333	-0,02297 to 0,01630	No	ns	0.6452
Cryst. Pond July vs. Feed. Pond July	0.06	-0,02998 to 0,1500	No	ns	0.1058
Pseudohongiellaceae
Crys. Pond May vs. Cryst. Pond July	-0.02333	-0,1327 to 0,08599	No	ns	0.5352
Crys. Pond May vs. Feed. Pond July	0
Cryst. Pond July vs. Feed. Pond July	0.02333	-0,08599 to 0,1327	No	ns	0.5352
Pseudomonadaceae
Crys. Pond May vs. Cryst. Pond July	-0.1033	-0,2321 to 0,02543	No	ns	0.0755
Crys. Pond May vs. Feed. Pond July	-0.2067	-0,9914 to 0,5780	No	ns	0.4308
Cryst. Pond July vs. Feed. Pond July	-0.1033	-0,8346 to 0,6280	No	ns	0.724
Puniceicoccaceae
Crys. Pond May vs. Cryst. Pond July	0	-0,03401 to 0,03401	No	ns	>0,9999
Crys. Pond May vs. Feed. Pond July	-0.2133	-0,7112 to 0,2846	No	ns	0.2226
Cryst. Pond July vs. Feed. Pond July	-0.2133	-0,7250 to 0,2983	No	ns	0.2322
Rhizobiaceae
Crys. Pond May vs. Cryst. Pond July	-0.1	-0,4401 to 0,2401	No	ns	0.3779
Crys. Pond May vs. Feed. Pond July	-0.04	-0,1626 to 0,08263	No	ns	0.3305
Cryst. Pond July vs. Feed. Pond July	0.06	-0,2680 to 0,3880	No	ns	0.6104
Rhodobacteraceae
Crys. Pond May vs. Cryst. Pond July	0.003333	-0,1254 to 0,1321	No	ns	0.9873
Crys. Pond May vs. Feed. Pond July	-0.09667	-0,2060 to 0,01266	No	ns	0.0631
Cryst. Pond July vs. Feed. Pond July	-0.1	-0,2482 to 0,04825	No	ns	0.1036
Rhodothermaceae
Crys. Pond May vs. Cryst. Pond July	13.49	6,105 to 20,88	Yes	*	0.0155
Crys. Pond May vs. Feed. Pond July	11.1	5,002 to 17,19	Yes	*	0.0156
Cryst. Pond July vs. Feed. Pond July	-2.397	-7,425 to 2,632	No	ns	0.188
Rubidibacteraceae
Crys. Pond May vs. Cryst. Pond July	0.2367	-0,3625 to 0,8358	No	ns	0.252
Crys. Pond May vs. Feed. Pond July	-0.89	-4,314 to 2,534	No	ns	0.4372
Cryst. Pond July vs. Feed. Pond July	-1.127	-4,325 to 2,072	No	ns	0.2975
Rubritaleaceae
Crys. Pond May vs. Cryst. Pond July	-0.01	-0,04401 to 0,02401	No	ns	0.3779
Crys. Pond May vs. Feed. Pond July	0
Cryst. Pond July vs. Feed. Pond July	0.01	-0,02401 to 0,04401	No	ns	0.3779
Sandaracinaceae
Crys. Pond May vs. Cryst. Pond July	-0.1933	-1,003 to 0,6160	No	ns	0.4791
Crys. Pond May vs. Feed. Pond July	0.01333	-0,09599 to 0,1227	No	ns	0.7788
Cryst. Pond July vs. Feed. Pond July	0.2067	-0,5340 to 0,9474	No	ns	0.4028
Saprospiraceae
Crys. Pond May vs. Cryst. Pond July	-0.08667	-0,3616 to 0,1882	No	ns	0.3457
Crys. Pond May vs. Feed. Pond July	0.01667	-0,06892 to 0,1023	No	ns	0.5803
Cryst. Pond July vs. Feed. Pond July	0.1033	-0,2053 to 0,4119	No	ns	0.3191
SAR11 Clade I
Crys. Pond May vs. Cryst. Pond July	-0.003333	-0,04261 to 0,03594	No	ns	0.879
Crys. Pond May vs. Feed. Pond July	0.003333	-0,03594 to 0,04261	No	ns	0.879
Cryst. Pond July vs. Feed. Pond July	0.006667	-0,03261 to 0,04594	No	ns	0.6452
SAR11 Clade II
Crys. Pond May vs. Cryst. Pond July	0.003333	-0,01630 to 0,02297	No	ns	0.6452
Crys. Pond May vs. Feed. Pond July	0.003333	-0,01630 to 0,02297	No	ns	0.6452
Cryst. Pond July vs. Feed. Pond July	0
SAR11 Clade III
Crys. Pond May vs. Cryst. Pond July	0.003333	-0,01630 to 0,02297	No	ns	0.6452
Crys. Pond May vs. Feed. Pond July	0.003333	-0,01630 to 0,02297	No	ns	0.6452
Cryst. Pond July vs. Feed. Pond July	0
SAR116 clade
Crys. Pond May vs. Cryst. Pond July	0
Crys. Pond May vs. Feed. Pond July	-0.003333	-0,02297 to 0,01630	No	ns	0.6452
Cryst. Pond July vs. Feed. Pond July	-0.003333	-0,02297 to 0,01630	No	ns	0.6452
SAR86 clade
Crys. Pond May vs. Cryst. Pond July	0.003333	-0,01630 to 0,02297	No	ns	0.6452
Crys. Pond May vs. Feed. Pond July	0.003333	-0,01630 to 0,02297	No	ns	0.6452
Cryst. Pond July vs. Feed. Pond July	0
Sphingomonadaceae
Crys. Pond May vs. Cryst. Pond July	-0.1967	-0,7391 to 0,3457	No	ns	0.2855
Crys. Pond May vs. Feed. Pond July	-0.06333	-0,1672 to 0,04057	No	ns	0.124
Cryst. Pond July vs. Feed. Pond July	0.1333	-0,5051 to 0,7717	No	ns	0.5459
Spongiibacteraceae
Crys. Pond May vs. Cryst. Pond July	-0.03	-0,1859 to 0,1259	No	ns	0.5859
Crys. Pond May vs. Feed. Pond July	0.003333	-0,01630 to 0,02297	No	ns	0.6452
Cryst. Pond July vs. Feed. Pond July	0.03333	-0,1083 to 0,1749	No	ns	0.4863
Staphylococcaceae
Crys. Pond May vs. Cryst. Pond July	-0.5067	-2,426 to 1,413	No	ns	0.4298
Crys. Pond May vs. Feed. Pond July	-0.7467	-1,428 to -0,06533	Yes	*	0.042
Cryst. Pond July vs. Feed. Pond July	-0.24	-2,041 to 1,561	No	ns	0.7467
Stappiaceae
Crys. Pond May vs. Cryst. Pond July	0.003333	-0,01630 to 0,02297	No	ns	0.6452
Crys. Pond May vs. Feed. Pond July	0.003333	-0,01630 to 0,02297	No	ns	0.6452
Cryst. Pond July vs. Feed. Pond July	0
Terasakiellaceae
Crys. Pond May vs. Cryst. Pond July	0.003333	-0,01630 to 0,02297	No	ns	0.6452
Crys. Pond May vs. Feed. Pond July	0.003333	-0,01630 to 0,02297	No	ns	0.6452
Cryst. Pond July vs. Feed. Pond July	0
Thermoanaerobaculaceae
Crys. Pond May vs. Cryst. Pond July	-0.006667	-0,08521 to 0,07188	No	ns	0.879
Crys. Pond May vs. Feed. Pond July	0.006667	-0,03261 to 0,04594	No	ns	0.6452
Cryst. Pond July vs. Feed. Pond July	0.01333	-0,02594 to 0,05261	No	ns	0.3131
Thiomicrospiraceae
Crys. Pond May vs. Cryst. Pond July	-0.003333	-0,05528 to 0,04862	No	ns	0.927
Crys. Pond May vs. Feed. Pond July	0
Cryst. Pond July vs. Feed. Pond July	0.003333	-0,04862 to 0,05528	No	ns	0.927
Unclassified
Crys. Pond May vs. Cryst. Pond July	-0.52	-2,002 to 0,9621	No	ns	0.2991
Crys. Pond May vs. Feed. Pond July	-0.5633	-1,550 to 0,4237	No	ns	0.139
Cryst. Pond July vs. Feed. Pond July	-0.04333	-1,105 to 1,018	No	ns	0.9691
Vibrionaceae
Crys. Pond May vs. Cryst. Pond July	-0.06	-0,2159 to 0,09585	No	ns	0.2618
Crys. Pond May vs. Feed. Pond July	-0.04333	-0,1628 to 0,07611	No	ns	0.2853
Cryst. Pond July vs. Feed. Pond July	0.01667	-0,2561 to 0,2895	No	ns	0.9334
Vicinamibacteraceae
Crys. Pond May vs. Cryst. Pond July	-0.1833	-0,6939 to 0,3272	No	ns	0.2895
Crys. Pond May vs. Feed. Pond July	-0.02	-0,08802 to 0,04802	No	ns	0.3779
Cryst. Pond July vs. Feed. Pond July	0.1633	-0,3144 to 0,6411	No	ns	0.3101
Weeksellaceae
Crys. Pond May vs. Cryst. Pond July	-0.03	-0,2067 to 0,1467	No	ns	0.6452
Crys. Pond May vs. Feed. Pond July	-0.01667	-0,08746 to 0,05413	No	ns	0.4863
Cryst. Pond July vs. Feed. Pond July	0.01333	-0,09599 to 0,1227	No	ns	0.7788
Test details	Mean 1	Mean 2	Mean Diff,	SE of diff,	N1	N2	q	DF
AEGEAN-169 marine group
Crys. Pond May vs. Cryst. Pond July	0.003333	0	0.003333	0.003333	3	3	1.414	2
Crys. Pond May vs. Feed. Pond July	0.003333	0	0.003333	0.003333	3	3	1.414	2
Cryst. Pond July vs. Feed. Pond July	0	0	0	0	3	3
Alteromonadaceae
Crys. Pond May vs. Cryst. Pond July	0.003333	0.006667	-0.003333	0.003333	3	3	1.414	2
Crys. Pond May vs. Feed. Pond July	0.003333	0.006667	-0.003333	0.006667	3	3	0.7071	2
Cryst. Pond July vs. Feed. Pond July	0.006667	0.006667	0	0.005774	3	3	0	2
Balneolaceae
Crys. Pond May vs. Cryst. Pond July	0.03667	0.02	0.01667	0.02333	3	3	1.01	2
Crys. Pond May vs. Feed. Pond July	0.03667	0.17	-0.1333	0.07172	3	3	2.629	2
Cryst. Pond July vs. Feed. Pond July	0.02	0.17	-0.15	0.06429	3	3	3.3	2
Bdellovibrionaceae
Crys. Pond May vs. Cryst. Pond July	0	0.006667	-0.006667	0.003333	3	3	2.828	2
Crys. Pond May vs. Feed. Pond July	0	0.003333	-0.003333	0.003333	3	3	1.414	2
Cryst. Pond July vs. Feed. Pond July	0.006667	0.003333	0.003333	0.006667	3	3	0.7071	2
Beijerinckiaceae
Crys. Pond May vs. Cryst. Pond July	0.006667	0.3767	-0.37	0.2706	3	3	1.934	2
Crys. Pond May vs. Feed. Pond July	0.006667	0.11	-0.1033	0.04485	3	3	3.259	2
Cryst. Pond July vs. Feed. Pond July	0.3767	0.11	0.2667	0.2259	3	3	1.67	2
Brevibacteriaceae
Crys. Pond May vs. Cryst. Pond July	0.006667	0	0.006667	0.003333	3	3	2.828	2
Crys. Pond May vs. Feed. Pond July	0.006667	0.03	-0.02333	0.01453	3	3	2.271	2
Cryst. Pond July vs. Feed. Pond July	0	0.03	-0.03	0.01155	3	3	3.674	2
Burkholderiaceae
Crys. Pond May vs. Cryst. Pond July	0	0.2233	-0.2233	0.1378	3	3	2.293	2
Crys. Pond May vs. Feed. Pond July	0	0.04	-0.04	0.02082	3	3	2.717	2
Cryst. Pond July vs. Feed. Pond July	0.2233	0.04	0.1833	0.1562	3	3	1.659	2
Caldilineaceae
Crys. Pond May vs. Cryst. Pond July	0.003333	0.02667	-0.02333	0.01453	3	3	2.271	2
Crys. Pond May vs. Feed. Pond July	0.003333	0.006667	-0.003333	0.008819	3	3	0.5345	2
Cryst. Pond July vs. Feed. Pond July	0.02667	0.006667	0.02	0.02082	3	3	1.359	2
Crocinitomicaceae
Crys. Pond May vs. Cryst. Pond July	0	0	0	0	3	3
Crys. Pond May vs. Feed. Pond July	0	0	0	0	3	3
Cryst. Pond July vs. Feed. Pond July	0	0	0	0	3	3
Cryomorphaceae
Crys. Pond May vs. Cryst. Pond July	0	0	0	0	3	3
Crys. Pond May vs. Feed. Pond July	0	0.003333	-0.003333	0.003333	3	3	1.414	2
Cryst. Pond July vs. Feed. Pond July	0	0.003333	-0.003333	0.003333	3	3	1.414	2
Cyanobiaceae
Crys. Pond May vs. Cryst. Pond July	0.006667	0	0.006667	0.003333	3	3	2.828	2
Crys. Pond May vs. Feed. Pond July	0.006667	0.003333	0.003333	0.003333	3	3	1.414	2
Cryst. Pond July vs. Feed. Pond July	0	0.003333	-0.003333	0.003333	3	3	1.414	2
Cyclobacteriaceae
Crys. Pond May vs. Cryst. Pond July	0	0.003333	-0.003333	0.003333	3	3	1.414	2
Crys. Pond May vs. Feed. Pond July	0	0.003333	-0.003333	0.003333	3	3	1.414	2
Cryst. Pond July vs. Feed. Pond July	0.003333	0.003333	0	0	3	3
DEV007
Crys. Pond May vs. Cryst. Pond July	0	0	0	0	3	3
Crys. Pond May vs. Feed. Pond July	0	0	0	0	3	3
Cryst. Pond July vs. Feed. Pond July	0	0	0	0	3	3
Endozoicomonadaceae
Crys. Pond May vs. Cryst. Pond July	0.003333	0.2667	-0.2633	0.1752	3	3	2.125	2
Crys. Pond May vs. Feed. Pond July	0.003333	0	0.003333	0.003333	3	3	1.414	2
Cryst. Pond July vs. Feed. Pond July	0.2667	0	0.2667	0.1727	3	3	2.184	2
Enterobacteriaceae
Crys. Pond May vs. Cryst. Pond July	0.003333	0.04667	-0.04333	0.03844	3	3	1.594	2
Crys. Pond May vs. Feed. Pond July	0.003333	0.02333	-0.02	0.01	3	3	2.828	2
Cryst. Pond July vs. Feed. Pond July	0.04667	0.02333	0.02333	0.03383	3	3	0.9754	2
Flavobacteriaceae
Crys. Pond May vs. Cryst. Pond July	0.03	0.05333	-0.02333	0.03756	3	3	0.8784	2
Crys. Pond May vs. Feed. Pond July	0.03	0.01667	0.01333	0.003333	3	3	5.657	2
Cryst. Pond July vs. Feed. Pond July	0.05333	0.01667	0.03667	0.0348	3	3	1.49	2
Fodinicurvataceae
Crys. Pond May vs. Cryst. Pond July	0.18	0.02	0.16	0.06658	3	3	3.398	2
Crys. Pond May vs. Feed. Pond July	0.18	1.233	-1.053	0.5397	3	3	2.76	2
Cryst. Pond July vs. Feed. Pond July	0.02	1.233	-1.213	0.5005	3	3	3.428	2
Francisellaceae
Crys. Pond May vs. Cryst. Pond July	0.006667	0	0.006667	0.003333	3	3	2.828	2
Crys. Pond May vs. Feed. Pond July	0.006667	0.02667	-0.02	0.01732	3	3	1.633	2
Cryst. Pond July vs. Feed. Pond July	0	0.02667	-0.02667	0.01453	3	3	2.596	2
Geminicoccaceae
Crys. Pond May vs. Cryst. Pond July	0	0	0	0	3	3
Crys. Pond May vs. Feed. Pond July	0	0.003333	-0.003333	0.003333	3	3	1.414	2
Cryst. Pond July vs. Feed. Pond July	0	0.003333	-0.003333	0.003333	3	3	1.414	2
Gemmatimonadaceae
Crys. Pond May vs. Cryst. Pond July	0.006667	0.3233	-0.3167	0.1475	3	3	3.037	2
Crys. Pond May vs. Feed. Pond July	0.006667	0.01667	-0.01	0.01	3	3	1.414	2
Cryst. Pond July vs. Feed. Pond July	0.3233	0.01667	0.3067	0.1378	3	3	3.148	2
Gimesiaceae
Crys. Pond May vs. Cryst. Pond July	0.003333	0	0.003333	0.003333	3	3	1.414	2
Crys. Pond May vs. Feed. Pond July	0.003333	0	0.003333	0.003333	3	3	1.414	2
Cryst. Pond July vs. Feed. Pond July	0	0	0	0	3	3
Halieaceae
Crys. Pond May vs. Cryst. Pond July	0	0	0	0	3	3
Crys. Pond May vs. Feed. Pond July	0	0.003333	-0.003333	0.003333	3	3	1.414	2
Cryst. Pond July vs. Feed. Pond July	0	0.003333	-0.003333	0.003333	3	3	1.414	2
Halococcaceae
Crys. Pond May vs. Cryst. Pond July	0.06	0.3233	-0.2633	0.1354	3	3	2.75	2
Crys. Pond May vs. Feed. Pond July	0.06	0.8467	-0.7867	0.1345	3	3	8.274	2
Cryst. Pond July vs. Feed. Pond July	0.3233	0.8467	-0.5233	0.2406	3	3	3.075	2
Haloferacaceae
Crys. Pond May vs. Cryst. Pond July	53.08	74.93	-21.85	8.403	3	3	3.677	2
Crys. Pond May vs. Feed. Pond July	53.08	52.65	0.43	11.96	3	3	0.05086	2
Cryst. Pond July vs. Feed. Pond July	74.93	52.65	22.28	8.043	3	3	3.917	2
Halomicrobiaceae
Crys. Pond May vs. Cryst. Pond July	20.5	3.01	17.49	6.018	3	3	4.111	2
Crys. Pond May vs. Feed. Pond July	20.5	6.76	13.74	6.816	3	3	2.851	2
Cryst. Pond July vs. Feed. Pond July	3.01	6.76	-3.75	0.9281	3	3	5.714	2
Halomonadaceae
Crys. Pond May vs. Cryst. Pond July	0.02667	0.15	-0.1233	0.05667	3	3	3.078	2
Crys. Pond May vs. Feed. Pond July	0.02667	0.81	-0.7833	0.3206	3	3	3.455	2
Cryst. Pond July vs. Feed. Pond July	0.15	0.81	-0.66	0.3236	3	3	2.885	2
Hyphomicrobiaceae
Crys. Pond May vs. Cryst. Pond July	0.003333	0.06667	-0.06333	0.02906	3	3	3.082	2
Crys. Pond May vs. Feed. Pond July	0.003333	0.01667	-0.01333	0.008819	3	3	2.138	2
Cryst. Pond July vs. Feed. Pond July	0.06667	0.01667	0.05	0.03606	3	3	1.961	2
Hyphomonadaceae
Crys. Pond May vs. Cryst. Pond July	0.003333	0.13	-0.1267	0.0636	3	3	2.817	2
Crys. Pond May vs. Feed. Pond July	0.003333	0.01667	-0.01333	0.008819	3	3	2.138	2
Cryst. Pond July vs. Feed. Pond July	0.13	0.01667	0.1133	0.05667	3	3	2.828	2
Ilumatobacteraceae
Crys. Pond May vs. Cryst. Pond July	0.003333	0.03667	-0.03333	0.01453	3	3	3.244	2
Crys. Pond May vs. Feed. Pond July	0.003333	0.003333	0	0.005774	3	3	0	2
Cryst. Pond July vs. Feed. Pond July	0.03667	0.003333	0.03333	0.008819	3	3	5.345	2
KI89A clade
Crys. Pond May vs. Cryst. Pond July	0	0	0	0	3	3
Crys. Pond May vs. Feed. Pond July	0	0.003333	-0.003333	0.003333	3	3	1.414	2
Cryst. Pond July vs. Feed. Pond July	0	0.003333	-0.003333	0.003333	3	3	1.414	2
Kiloniellaceae
Crys. Pond May vs. Cryst. Pond July	0	0.006667	-0.006667	0.006667	3	3	1.414	2
Crys. Pond May vs. Feed. Pond July	0	0	0	0	3	3
Cryst. Pond July vs. Feed. Pond July	0.006667	0	0.006667	0.006667	3	3	1.414	2
Litoricolaceae
Crys. Pond May vs. Cryst. Pond July	0	0	0	0	3	3
Crys. Pond May vs. Feed. Pond July	0	0	0	0	3	3
Cryst. Pond July vs. Feed. Pond July	0	0	0	0	3	3
Methyloligellaceae
Crys. Pond May vs. Cryst. Pond July	0	0.003333	-0.003333	0.003333	3	3	1.414	2
Crys. Pond May vs. Feed. Pond July	0	0	0	0	3	3
Cryst. Pond July vs. Feed. Pond July	0.003333	0	0.003333	0.003333	3	3	1.414	2
Methylophilaceae
Crys. Pond May vs. Cryst. Pond July	0	0.14	-0.14	0.07234	3	3	2.737	2
Crys. Pond May vs. Feed. Pond July	0	0	0	0	3	3
Cryst. Pond July vs. Feed. Pond July	0.14	0	0.14	0.07234	3	3	2.737	2
Micavibrionaceae
Crys. Pond May vs. Cryst. Pond July	0.04	0	0.04	0.01155	3	3	4.899	2
Crys. Pond May vs. Feed. Pond July	0.04	0.06333	-0.02333	0.02667	3	3	1.237	2
Cryst. Pond July vs. Feed. Pond July	0	0.06333	-0.06333	0.01764	3	3	5.078	2
Microbacteriaceae
Crys. Pond May vs. Cryst. Pond July	0.003333	0.05333	-0.05	0.02517	3	3	2.81	2
Crys. Pond May vs. Feed. Pond July	0.003333	0.02333	-0.02	0.005774	3	3	4.899	2
Cryst. Pond July vs. Feed. Pond July	0.05333	0.02333	0.03	0.02646	3	3	1.604	2
Microcystaceae
Crys. Pond May vs. Cryst. Pond July	0.003333	0	0.003333	0.003333	3	3	1.414	2
Crys. Pond May vs. Feed. Pond July	0.003333	0	0.003333	0.003333	3	3	1.414	2
Cryst. Pond July vs. Feed. Pond July	0	0	0	0	3	3
Microtrichaceae
Crys. Pond May vs. Cryst. Pond July	0.003333	0.003333	0	0.005774	3	3	0	2
Crys. Pond May vs. Feed. Pond July	0.003333	0	0.003333	0.003333	3	3	1.414	2
Cryst. Pond July vs. Feed. Pond July	0.003333	0	0.003333	0.003333	3	3	1.414	2
Moraxellaceae
Crys. Pond May vs. Cryst. Pond July	0.01333	0.08667	-0.07333	0.04055	3	3	2.557	2
Crys. Pond May vs. Feed. Pond July	0.01333	0.1167	-0.1033	0.04055	3	3	3.604	2
Cryst. Pond July vs. Feed. Pond July	0.08667	0.1167	-0.03	1.069e-17	3	3	3967000000000000	2
Mycoplasmataceae
Crys. Pond May vs. Cryst. Pond July	0.003333	0.04667	-0.04333	0.03528	3	3	1.737	2
Crys. Pond May vs. Feed. Pond July	0.003333	0.01	-0.006667	0.003333	3	3	2.828	2
Cryst. Pond July vs. Feed. Pond July	0.04667	0.01	0.03667	0.0348	3	3	1.49	2
Nannocystaceae
Crys. Pond May vs. Cryst. Pond July	0	0.003333	-0.003333	0.003333	3	3	1.414	2
Crys. Pond May vs. Feed. Pond July	0	0	0	0	3	3
Cryst. Pond July vs. Feed. Pond July	0.003333	0	0.003333	0.003333	3	3	1.414	2
Nanosalinaceae
Crys. Pond May vs. Cryst. Pond July	0.5367	0.7533	-0.2167	0.1586	3	3	1.932	2
Crys. Pond May vs. Feed. Pond July	0.5367	15.49	-14.95	4.185	3	3	5.053	2
Cryst. Pond July vs. Feed. Pond July	0.7533	15.49	-14.74	4.303	3	3	4.843	2
Nitrococcaceae
Crys. Pond May vs. Cryst. Pond July	0.2067	0.006667	0.2	0.08505	3	3	3.326	2
Crys. Pond May vs. Feed. Pond July	0.2067	0.09333	0.1133	0.1033	3	3	1.551	2
Cryst. Pond July vs. Feed. Pond July	0.006667	0.09333	-0.08667	0.04055	3	3	3.022	2
Nitrosococcaceae
Crys. Pond May vs. Cryst. Pond July	0	0	0	0	3	3
Crys. Pond May vs. Feed. Pond July	0	0	0	0	3	3
Cryst. Pond July vs. Feed. Pond July	0	0	0	0	3	3
Nitrosomonadaceae
Crys. Pond May vs. Cryst. Pond July	0.01	0.2	-0.19	0.1058	3	3	2.539	2
Crys. Pond May vs. Feed. Pond July	0.01	0.05333	-0.04333	0.02848	3	3	2.152	2
Cryst. Pond July vs. Feed. Pond July	0.2	0.05333	0.1467	0.1071	3	3	1.936	2
Nitrospiraceae
Crys. Pond May vs. Cryst. Pond July	0	0.01	-0.01	0.01	3	3	1.414	2
Crys. Pond May vs. Feed. Pond July	0	0	0	0	3	3
Cryst. Pond July vs. Feed. Pond July	0.01	0	0.01	0.01	3	3	1.414	2
Nocardiaceae
Crys. Pond May vs. Cryst. Pond July	0.01667	0.03333	-0.01667	0.01764	3	3	1.336	2
Crys. Pond May vs. Feed. Pond July	0.01667	0.006667	0.01	0.005774	3	3	2.449	2
Cryst. Pond July vs. Feed. Pond July	0.03333	0.006667	0.02667	0.02028	3	3	1.86	2
Nodosilineaceae
Crys. Pond May vs. Cryst. Pond July	0	0	0	0	3	3
Crys. Pond May vs. Feed. Pond July	0	0	0	0	3	3
Cryst. Pond July vs. Feed. Pond July	0	0	0	0	3	3
NS11-12 marine group
Crys. Pond May vs. Cryst. Pond July	0	0	0	0	3	3
Crys. Pond May vs. Feed. Pond July	0	0	0	0	3	3
Cryst. Pond July vs. Feed. Pond July	0	0	0	0	3	3
NS9 marine group
Crys. Pond May vs. Cryst. Pond July	0.003333	0	0.003333	0.003333	3	3	1.414	2
Crys. Pond May vs. Feed. Pond July	0.003333	0	0.003333	0.003333	3	3	1.414	2
Cryst. Pond July vs. Feed. Pond July	0	0	0	0	3	3
Other
Crys. Pond May vs. Cryst. Pond July	3.057	7.923	-4.867	2.819	3	3	2.441	2
Crys. Pond May vs. Feed. Pond July	3.057	7.437	-4.38	0.8866	3	3	6.986	2
Cryst. Pond July vs. Feed. Pond July	7.923	7.437	0.4867	1.938	3	3	0.3551	2
Oxalobacteraceae
Crys. Pond May vs. Cryst. Pond July	0.003333	0.04333	-0.04	0.01	3	3	5.657	2
Crys. Pond May vs. Feed. Pond July	0.003333	0.006667	-0.003333	0.008819	3	3	0.5345	2
Cryst. Pond July vs. Feed. Pond July	0.04333	0.006667	0.03667	0.006667	3	3	7.778	2
Parvularculaceae
Crys. Pond May vs. Cryst. Pond July	0.003333	0	0.003333	0.003333	3	3	1.414	2
Crys. Pond May vs. Feed. Pond July	0.003333	0	0.003333	0.003333	3	3	1.414	2
Cryst. Pond July vs. Feed. Pond July	0	0	0	0	3	3
Pedosphaeraceae
Crys. Pond May vs. Cryst. Pond July	0.01	0.1233	-0.1133	0.0696	3	3	2.303	2
Crys. Pond May vs. Feed. Pond July	0.01	0.003333	0.006667	0.008819	3	3	1.069	2
Cryst. Pond July vs. Feed. Pond July	0.1233	0.003333	0.12	0.06351	3	3	2.672	2
Phalacroma mitra
Crys. Pond May vs. Cryst. Pond July	0	0	0	0	3	3
Crys. Pond May vs. Feed. Pond July	0	0	0	0	3	3
Cryst. Pond July vs. Feed. Pond July	0	0	0	0	3	3
Phormidesmiaceae
Crys. Pond May vs. Cryst. Pond July	0.003333	0	0.003333	0.003333	3	3	1.414	2
Crys. Pond May vs. Feed. Pond July	0.003333	0	0.003333	0.003333	3	3	1.414	2
Cryst. Pond July vs. Feed. Pond July	0	0	0	0	3	3
Pirellulaceae
Crys. Pond May vs. Cryst. Pond July	0.003333	0.06667	-0.06333	0.01764	3	3	5.078	2
Crys. Pond May vs. Feed. Pond July	0.003333	0.006667	-0.003333	0.003333	3	3	1.414	2
Cryst. Pond July vs. Feed. Pond July	0.06667	0.006667	0.06	0.01528	3	3	5.555	2
Pseudohongiellaceae
Crys. Pond May vs. Cryst. Pond July	0	0.02333	-0.02333	0.01856	3	3	1.778	2
Crys. Pond May vs. Feed. Pond July	0	0	0	0	3	3
Cryst. Pond July vs. Feed. Pond July	0.02333	0	0.02333	0.01856	3	3	1.778	2
Pseudomonadaceae
Crys. Pond May vs. Cryst. Pond July	0.01	0.1133	-0.1033	0.02186	3	3	6.686	2
Crys. Pond May vs. Feed. Pond July	0.01	0.2167	-0.2067	0.1332	3	3	2.194	2
Cryst. Pond July vs. Feed. Pond July	0.1133	0.2167	-0.1033	0.1241	3	3	1.177	2
Puniceicoccaceae
Crys. Pond May vs. Cryst. Pond July	0.003333	0.003333	0	0.005774	3	3	0	2
Crys. Pond May vs. Feed. Pond July	0.003333	0.2167	-0.2133	0.08452	3	3	3.569	2
Cryst. Pond July vs. Feed. Pond July	0.003333	0.2167	-0.2133	0.08686	3	3	3.473	2
Rhizobiaceae
Crys. Pond May vs. Cryst. Pond July	0	0.1	-0.1	0.05774	3	3	2.449	2
Crys. Pond May vs. Feed. Pond July	0	0.04	-0.04	0.02082	3	3	2.717	2
Cryst. Pond July vs. Feed. Pond July	0.1	0.04	0.06	0.05568	3	3	1.524	2
Rhodobacteraceae
Crys. Pond May vs. Cryst. Pond July	0.06	0.05667	0.003333	0.02186	3	3	0.2157	2
Crys. Pond May vs. Feed. Pond July	0.06	0.1567	-0.09667	0.01856	3	3	7.366	2
Cryst. Pond July vs. Feed. Pond July	0.05667	0.1567	-0.1	0.02517	3	3	5.62	2
Rhodothermaceae
Crys. Pond May vs. Cryst. Pond July	21.65	8.16	13.49	1.254	3	3	15.21	2
Crys. Pond May vs. Feed. Pond July	21.65	10.56	11.1	1.035	3	3	15.17	2
Cryst. Pond July vs. Feed. Pond July	8.16	10.56	-2.397	0.8536	3	3	3.971	2
Rubidibacteraceae
Crys. Pond May vs. Cryst. Pond July	0.2433	0.006667	0.2367	0.1017	3	3	3.291	2
Crys. Pond May vs. Feed. Pond July	0.2433	1.133	-0.89	0.5813	3	3	2.165	2
Cryst. Pond July vs. Feed. Pond July	0.006667	1.133	-1.127	0.543	3	3	2.935	2
Rubritaleaceae
Crys. Pond May vs. Cryst. Pond July	0	0.01	-0.01	0.005774	3	3	2.449	2
Crys. Pond May vs. Feed. Pond July	0	0	0	0	3	3
Cryst. Pond July vs. Feed. Pond July	0.01	0	0.01	0.005774	3	3	2.449	2
Sandaracinaceae
Crys. Pond May vs. Cryst. Pond July	0.01667	0.21	-0.1933	0.1374	3	3	1.99	2
Crys. Pond May vs. Feed. Pond July	0.01667	0.003333	0.01333	0.01856	3	3	1.016	2
Cryst. Pond July vs. Feed. Pond July	0.21	0.003333	0.2067	0.1257	3	3	2.324	2
Saprospiraceae
Crys. Pond May vs. Cryst. Pond July	0.02	0.1067	-0.08667	0.04667	3	3	2.626	2
Crys. Pond May vs. Feed. Pond July	0.02	0.003333	0.01667	0.01453	3	3	1.622	2
Cryst. Pond July vs. Feed. Pond July	0.1067	0.003333	0.1033	0.05239	3	3	2.79	2
SAR11 Clade I
Crys. Pond May vs. Cryst. Pond July	0.01	0.01333	-0.003333	0.006667	3	3	0.7071	2
Crys. Pond May vs. Feed. Pond July	0.01	0.006667	0.003333	0.006667	3	3	0.7071	2
Cryst. Pond July vs. Feed. Pond July	0.01333	0.006667	0.006667	0.006667	3	3	1.414	2
SAR11 Clade II
Crys. Pond May vs. Cryst. Pond July	0.003333	0	0.003333	0.003333	3	3	1.414	2
Crys. Pond May vs. Feed. Pond July	0.003333	0	0.003333	0.003333	3	3	1.414	2
Cryst. Pond July vs. Feed. Pond July	0	0	0	0	3	3
SAR11 Clade III
Crys. Pond May vs. Cryst. Pond July	0.003333	0	0.003333	0.003333	3	3	1.414	2
Crys. Pond May vs. Feed. Pond July	0.003333	0	0.003333	0.003333	3	3	1.414	2
Cryst. Pond July vs. Feed. Pond July	0	0	0	0	3	3
SAR116 clade
Crys. Pond May vs. Cryst. Pond July	0	0	0	0	3	3
Crys. Pond May vs. Feed. Pond July	0	0.003333	-0.003333	0.003333	3	3	1.414	2
Cryst. Pond July vs. Feed. Pond July	0	0.003333	-0.003333	0.003333	3	3	1.414	2
SAR86 clade
Crys. Pond May vs. Cryst. Pond July	0.003333	0	0.003333	0.003333	3	3	1.414	2
Crys. Pond May vs. Feed. Pond July	0.003333	0	0.003333	0.003333	3	3	1.414	2
Cryst. Pond July vs. Feed. Pond July	0	0	0	0	3	3
Sphingomonadaceae
Crys. Pond May vs. Cryst. Pond July	0.02	0.2167	-0.1967	0.09207	3	3	3.021	2
Crys. Pond May vs. Feed. Pond July	0.02	0.08333	-0.06333	0.01764	3	3	5.078	2
Cryst. Pond July vs. Feed. Pond July	0.2167	0.08333	0.1333	0.1084	3	3	1.74	2
Spongiibacteraceae
Crys. Pond May vs. Cryst. Pond July	0.003333	0.03333	-0.03	0.02646	3	3	1.604	2
Crys. Pond May vs. Feed. Pond July	0.003333	0	0.003333	0.003333	3	3	1.414	2
Cryst. Pond July vs. Feed. Pond July	0.03333	0	0.03333	0.02404	3	3	1.961	2
Staphylococcaceae
Crys. Pond May vs. Cryst. Pond July	0.006667	0.5133	-0.5067	0.3259	3	3	2.199	2
Crys. Pond May vs. Feed. Pond July	0.006667	0.7533	-0.7467	0.1157	3	3	9.13	2
Cryst. Pond July vs. Feed. Pond July	0.5133	0.7533	-0.24	0.3057	3	3	1.11	2
Stappiaceae
Crys. Pond May vs. Cryst. Pond July	0.003333	0	0.003333	0.003333	3	3	1.414	2
Crys. Pond May vs. Feed. Pond July	0.003333	0	0.003333	0.003333	3	3	1.414	2
Cryst. Pond July vs. Feed. Pond July	0	0	0	0	3	3
Terasakiellaceae
Crys. Pond May vs. Cryst. Pond July	0.003333	0	0.003333	0.003333	3	3	1.414	2
Crys. Pond May vs. Feed. Pond July	0.003333	0	0.003333	0.003333	3	3	1.414	2
Cryst. Pond July vs. Feed. Pond July	0	0	0	0	3	3
Thermoanaerobaculaceae
Crys. Pond May vs. Cryst. Pond July	0.006667	0.01333	-0.006667	0.01333	3	3	0.7071	2
Crys. Pond May vs. Feed. Pond July	0.006667	0	0.006667	0.006667	3	3	1.414	2
Cryst. Pond July vs. Feed. Pond July	0.01333	0	0.01333	0.006667	3	3	2.828	2
Thiomicrospiraceae
Crys. Pond May vs. Cryst. Pond July	0.006667	0.01	-0.003333	0.008819	3	3	0.5345	2
Crys. Pond May vs. Feed. Pond July	0.006667	0.006667	0	0	3	3
Cryst. Pond July vs. Feed. Pond July	0.01	0.006667	0.003333	0.008819	3	3	0.5345	2
Unclassified
Crys. Pond May vs. Cryst. Pond July	0.03667	0.5567	-0.52	0.2516	3	3	2.923	2
Crys. Pond May vs. Feed. Pond July	0.03667	0.6	-0.5633	0.1676	3	3	4.754	2
Cryst. Pond July vs. Feed. Pond July	0.5567	0.6	-0.04333	0.1802	3	3	0.3401	2
Vibrionaceae
Crys. Pond May vs. Cryst. Pond July	0.003333	0.06333	-0.06	0.02646	3	3	3.207	2
Crys. Pond May vs. Feed. Pond July	0.003333	0.04667	-0.04333	0.02028	3	3	3.022	2
Cryst. Pond July vs. Feed. Pond July	0.06333	0.04667	0.01667	0.04631	3	3	0.509	2
Vicinamibacteraceae
Crys. Pond May vs. Cryst. Pond July	0.006667	0.19	-0.1833	0.08667	3	3	2.992	2
Crys. Pond May vs. Feed. Pond July	0.006667	0.02667	-0.02	0.01155	3	3	2.449	2
Cryst. Pond July vs. Feed. Pond July	0.19	0.02667	0.1633	0.0811	3	3	2.848	2
Weeksellaceae
Crys. Pond May vs. Cryst. Pond July	0	0.03	-0.03	0.03	3	3	1.414	2
Crys. Pond May vs. Feed. Pond July	0	0.01667	-0.01667	0.01202	3	3	1.961	2
Cryst. Pond July vs. Feed. Pond July	0.03	0.01667	0.01333	0.01856	3	3	1.016	2

## Sheet: Genus
Within each row, compare columns (simple effects within rows)
Number of families	99
Number of comparisons per family	3
Alpha	0.05
Tukey's multiple comparisons test	Mean Diff,	95,00% CI of diff,	Below threshold?	Summary	Adjusted P Value
Acidibacter
Crys. Pond May vs. Cryst. Pond July	-0.1367	-0,5896 to 0,3162	No	ns	0.3658
Crys. Pond May vs. Feed. Pond July	0
Cryst. Pond July vs. Feed. Pond July	0.1367	-0,3162 to 0,5896	No	ns	0.3658
Acinetobacter
Crys. Pond May vs. Cryst. Pond July	-0.03333	-0,1189 to 0,05226	No	ns	0.2573
Crys. Pond May vs. Feed. Pond July	-0.09	-0,2601 to 0,08005	No	ns	0.1581
Cryst. Pond July vs. Feed. Pond July	-0.05667	-0,2138 to 0,1004	No	ns	0.2876
Aestuariibacter
Crys. Pond May vs. Cryst. Pond July	0
Crys. Pond May vs. Feed. Pond July	0
Cryst. Pond July vs. Feed. Pond July	0
Albidovulum
Crys. Pond May vs. Cryst. Pond July	0
Crys. Pond May vs. Feed. Pond July	0
Cryst. Pond July vs. Feed. Pond July	0
Aureicoccus
Crys. Pond May vs. Cryst. Pond July	0
Crys. Pond May vs. Feed. Pond July	0
Cryst. Pond July vs. Feed. Pond July	0
Bauldia
Crys. Pond May vs. Cryst. Pond July	-0.05	-0,2059 to 0,1059	No	ns	0.3379
Crys. Pond May vs. Feed. Pond July	0.003333	-0,01630 to 0,02297	No	ns	0.6452
Cryst. Pond July vs. Feed. Pond July	0.05333	-0,08412 to 0,1908	No	ns	0.2587
Candidatus Aquiluna
Crys. Pond May vs. Cryst. Pond July	0
Crys. Pond May vs. Feed. Pond July	0
Cryst. Pond July vs. Feed. Pond July	0
Candidatus Haloredivivus
Crys. Pond May vs. Cryst. Pond July	-0.1133	-0,6340 to 0,4073	No	ns	0.5254
Crys. Pond May vs. Feed. Pond July	-12.34	-30,49 to 5,798	No	ns	0.1021
Cryst. Pond July vs. Feed. Pond July	-12.23	-30,79 to 6,332	No	ns	0.1081
Candidatus Megaira
Crys. Pond May vs. Cryst. Pond July	0
Crys. Pond May vs. Feed. Pond July	0
Cryst. Pond July vs. Feed. Pond July	0
Candidatus Puniceispirillum
Crys. Pond May vs. Cryst. Pond July	0
Crys. Pond May vs. Feed. Pond July	0
Cryst. Pond July vs. Feed. Pond July	0
Candidatus Tenderia
Crys. Pond May vs. Cryst. Pond July	0
Crys. Pond May vs. Feed. Pond July	0
Cryst. Pond July vs. Feed. Pond July	0
Chaetoceros
Crys. Pond May vs. Cryst. Pond July	0
Crys. Pond May vs. Feed. Pond July	0
Cryst. Pond July vs. Feed. Pond July	0
SAR11 Clade Ia
Crys. Pond May vs. Cryst. Pond July	-0.003333	-0,04261 to 0,03594	No	ns	0.879
Crys. Pond May vs. Feed. Pond July	0.003333	-0,03594 to 0,04261	No	ns	0.879
Cryst. Pond July vs. Feed. Pond July	0.006667	-0,03261 to 0,04594	No	ns	0.6452
Corynebacterium
Crys. Pond May vs. Cryst. Pond July	-0.16	-0,7899 to 0,4699	No	ns	0.4485
Crys. Pond May vs. Feed. Pond July	-0.1067	-0,1852 to -0,02812	Yes	*	0.0277
Cryst. Pond July vs. Feed. Pond July	0.05333	-0,5554 to 0,6620	No	ns	0.872
Cutibacterium
Crys. Pond May vs. Cryst. Pond July	-0.07	-0,2594 to 0,1194	No	ns	0.2777
Crys. Pond May vs. Feed. Pond July	-0.3	-1,269 to 0,6685	No	ns	0.3538
Cryst. Pond July vs. Feed. Pond July	-0.23	-1,023 to 0,5625	No	ns	0.384
Cyanobium PCC-6307
Crys. Pond May vs. Cryst. Pond July	0
Crys. Pond May vs. Feed. Pond July	0
Cryst. Pond July vs. Feed. Pond July	0
Cyanothece
Crys. Pond May vs. Cryst. Pond July	0.003333	-0,01630 to 0,02297	No	ns	0.6452
Crys. Pond May vs. Feed. Pond July	0.003333	-0,01630 to 0,02297	No	ns	0.6452
Cryst. Pond July vs. Feed. Pond July	0
Dactylococcopsis PCC-8305
Crys. Pond May vs. Cryst. Pond July	0.2367	-0,3625 to 0,8358	No	ns	0.252
Crys. Pond May vs. Feed. Pond July	-0.89	-4,314 to 2,534	No	ns	0.4372
Cryst. Pond July vs. Feed. Pond July	-1.127	-4,325 to 2,072	No	ns	0.2975
Ekhidna
Crys. Pond May vs. Cryst. Pond July	0
Crys. Pond May vs. Feed. Pond July	-0.003333	-0,02297 to 0,01630	No	ns	0.6452
Cryst. Pond July vs. Feed. Pond July	-0.003333	-0,02297 to 0,01630	No	ns	0.6452
Elizabethkingia
Crys. Pond May vs. Cryst. Pond July	0
Crys. Pond May vs. Feed. Pond July	-0.01333	-0,09188 to 0,06521	No	ns	0.6452
Cryst. Pond July vs. Feed. Pond July	-0.01333	-0,09188 to 0,06521	No	ns	0.6452
Erwinia
Crys. Pond May vs. Cryst. Pond July	0
Crys. Pond May vs. Feed. Pond July	-0.003333	-0,02297 to 0,01630	No	ns	0.6452
Cryst. Pond July vs. Feed. Pond July	-0.003333	-0,02297 to 0,01630	No	ns	0.6452
Exanthemachrysis
Crys. Pond May vs. Cryst. Pond July	0
Crys. Pond May vs. Feed. Pond July	0
Cryst. Pond July vs. Feed. Pond July	0
Exiguobacterium
Crys. Pond May vs. Cryst. Pond July	0
Crys. Pond May vs. Feed. Pond July	-0.12	-0,7976 to 0,5576	No	ns	0.6257
Cryst. Pond July vs. Feed. Pond July	-0.12	-0,7976 to 0,5576	No	ns	0.6257
Filomicrobium
Crys. Pond May vs. Cryst. Pond July	-0.01	-0,04401 to 0,02401	No	ns	0.3779
Crys. Pond May vs. Feed. Pond July	0
Cryst. Pond July vs. Feed. Pond July	0.01	-0,02401 to 0,04401	No	ns	0.3779
Fluviicola
Crys. Pond May vs. Cryst. Pond July	0
Crys. Pond May vs. Feed. Pond July	0
Cryst. Pond July vs. Feed. Pond July	0
Fulvivirga
Crys. Pond May vs. Cryst. Pond July	0
Crys. Pond May vs. Feed. Pond July	0
Cryst. Pond July vs. Feed. Pond July	0
Haemophilus
Crys. Pond May vs. Cryst. Pond July	-0.1967	-0,9702 to 0,5769	No	ns	0.4481
Crys. Pond May vs. Feed. Pond July	-0.08667	-0,2438 to 0,07042	No	ns	0.1473
Cryst. Pond July vs. Feed. Pond July	0.11	-0,5134 to 0,7334	No	ns	0.6274
Halapricum
Crys. Pond May vs. Cryst. Pond July	-0.65	-1,271 to -0,02937	Yes	*	0.0458
Crys. Pond May vs. Feed. Pond July	-0.33	-1,081 to 0,4205	No	ns	0.2138
Cryst. Pond July vs. Feed. Pond July	0.32	-0,05411 to 0,6941	No	ns	0.0671
Halioglobus
Crys. Pond May vs. Cryst. Pond July	0
Crys. Pond May vs. Feed. Pond July	0
Cryst. Pond July vs. Feed. Pond July	0
Haloarcula
Crys. Pond May vs. Cryst. Pond July	0.08	-0,1269 to 0,2869	No	ns	0.26
Crys. Pond May vs. Feed. Pond July	-0.3633	-1,436 to 0,7091	No	ns	0.314
Cryst. Pond July vs. Feed. Pond July	-0.4433	-1,588 to 0,7011	No	ns	0.2594
Halobellus
Crys. Pond May vs. Cryst. Pond July	-4.57	-5,866 to -3,274	Yes	**	0.0039
Crys. Pond May vs. Feed. Pond July	2.947	-7,712 to 13,60	No	ns	0.4072
Cryst. Pond July vs. Feed. Pond July	7.517	-3,931 to 18,96	No	ns	0.1088
Halococcus
Crys. Pond May vs. Cryst. Pond July	-0.2633	-1,061 to 0,5345	No	ns	0.3253
Crys. Pond May vs. Feed. Pond July	-0.7867	-1,579 to 0,005366	No	ns	0.0506
Cryst. Pond July vs. Feed. Pond July	-0.5233	-1,941 to 0,8943	No	ns	0.2783
Haloferax
Crys. Pond May vs. Cryst. Pond July	0
Crys. Pond May vs. Feed. Pond July	-0.4767	-1,509 to 0,5557	No	ns	0.1978
Cryst. Pond July vs. Feed. Pond July	-0.4767	-1,509 to 0,5557	No	ns	0.1978
Halohasta
Crys. Pond May vs. Cryst. Pond July	0.6767	-0,06249 to 1,416	No	ns	0.0591
Crys. Pond May vs. Feed. Pond July	0.03667	-1,659 to 1,733	No	ns	0.9911
Cryst. Pond July vs. Feed. Pond July	-0.64	-1,759 to 0,4792	No	ns	0.1386
Halomarina
Crys. Pond May vs. Cryst. Pond July	0.7833	-0,3273 to 1,894	No	ns	0.0956
Crys. Pond May vs. Feed. Pond July	0.5167	-1,071 to 2,105	No	ns	0.3317
Cryst. Pond July vs. Feed. Pond July	-0.2667	-0,8196 to 0,2863	No	ns	0.1844
Halomicroarcula
Crys. Pond May vs. Cryst. Pond July	0.09333	-1,305 to 1,491	No	ns	0.9215
Crys. Pond May vs. Feed. Pond July	-1.25	-3,123 to 0,6230	No	ns	0.1056
Cryst. Pond July vs. Feed. Pond July	-1.343	-4,531 to 1,844	No	ns	0.2284
Halonotius
Crys. Pond May vs. Cryst. Pond July	0.05667	-35,32 to 35,44	No	ns	>0,9999
Crys. Pond May vs. Feed. Pond July	-2.247	-25,32 to 20,83	No	ns	0.8466
Cryst. Pond July vs. Feed. Pond July	-2.303	-18,21 to 13,61	No	ns	0.7143
Halopeptonella
Crys. Pond May vs. Cryst. Pond July	0.1833	-0,2992 to 0,6659	No	ns	0.2669
Crys. Pond May vs. Feed. Pond July	0.09667	-0,4976 to 0,6910	No	ns	0.6645
Cryst. Pond July vs. Feed. Pond July	-0.08667	-0,3255 to 0,1522	No	ns	0.2853
Haloplanus
Crys. Pond May vs. Cryst. Pond July	-2.247	-10,95 to 6,461	No	ns	0.4409
Crys. Pond May vs. Feed. Pond July	-5.297	-9,379 to -1,214	Yes	*	0.0303
Cryst. Pond July vs. Feed. Pond July	-3.05	-15,57 to 9,469	No	ns	0.4693
Haloquadratum
Crys. Pond May vs. Cryst. Pond July	-8.06	-11,83 to -4,292	Yes	*	0.0114
Crys. Pond May vs. Feed. Pond July	-0.35	-31,74 to 31,04	No	ns	0.9976
Cryst. Pond July vs. Feed. Pond July	7.71	-27,08 to 42,50	No	ns	0.5165
Halorubrum
Crys. Pond May vs. Cryst. Pond July	-8.097	-34,43 to 18,23	No	ns	0.3571
Crys. Pond May vs. Feed. Pond July	7.777	-19,16 to 34,71	No	ns	0.3864
Cryst. Pond July vs. Feed. Pond July	15.87	-21,43 to 53,17	No	ns	0.225
Halospina
Crys. Pond May vs. Cryst. Pond July	0.01333	-0,006303 to 0,03297	No	ns	0.1024
Crys. Pond May vs. Feed. Pond July	-0.16	-0,6747 to 0,3547	No	ns	0.3521
Cryst. Pond July vs. Feed. Pond July	-0.1733	-0,6827 to 0,3361	No	ns	0.3121
Halovenus
Crys. Pond May vs. Cryst. Pond July	-0.12	-0,5122 to 0,2722	No	ns	0.3594
Crys. Pond May vs. Feed. Pond July	-0.08667	-0,3327 to 0,1594	No	ns	0.2975
Cryst. Pond July vs. Feed. Pond July	0.03333	-0,1827 to 0,2493	No	ns	0.6875
Hoeflea
Crys. Pond May vs. Cryst. Pond July	0
Crys. Pond May vs. Feed. Pond July	0
Cryst. Pond July vs. Feed. Pond July	0
Hyphomonas
Crys. Pond May vs. Cryst. Pond July	0
Crys. Pond May vs. Feed. Pond July	0
Cryst. Pond July vs. Feed. Pond July	0
Ilumatobacter
Crys. Pond May vs. Cryst. Pond July	-0.02333	-0,09413 to 0,04746	No	ns	0.326
Crys. Pond May vs. Feed. Pond July	0.003333	-0,01630 to 0,02297	No	ns	0.6452
Cryst. Pond July vs. Feed. Pond July	0.02667	-0,02528 to 0,07862	No	ns	0.1664
Kistimonas
Crys. Pond May vs. Cryst. Pond July	-0.2633	-1,296 to 0,7690	No	ns	0.4465
Crys. Pond May vs. Feed. Pond July	0.003333	-0,01630 to 0,02297	No	ns	0.6452
Cryst. Pond July vs. Feed. Pond July	0.2667	-0,7504 to 1,284	No	ns	0.433
Labrenzia
Crys. Pond May vs. Cryst. Pond July	0
Crys. Pond May vs. Feed. Pond July	0
Cryst. Pond July vs. Feed. Pond July	0
Limibaculum
Crys. Pond May vs. Cryst. Pond July	0
Crys. Pond May vs. Feed. Pond July	0
Cryst. Pond July vs. Feed. Pond July	0
Litoricola
Crys. Pond May vs. Cryst. Pond July	0
Crys. Pond May vs. Feed. Pond July	0
Cryst. Pond July vs. Feed. Pond July	0
Maricaulis
Crys. Pond May vs. Cryst. Pond July	0
Crys. Pond May vs. Feed. Pond July	0
Cryst. Pond July vs. Feed. Pond July	0
Methylobacterium-Methylorubrum
Crys. Pond May vs. Cryst. Pond July	-0.3633	-1,951 to 1,225	No	ns	0.5006
Crys. Pond May vs. Feed. Pond July	-0.05333	-0,1241 to 0,01746	No	ns	0.0849
Cryst. Pond July vs. Feed. Pond July	0.31	-1,220 to 1,840	No	ns	0.5608
Methyloceanibacter
Crys. Pond May vs. Cryst. Pond July	-0.003333	-0,02297 to 0,01630	No	ns	0.6452
Crys. Pond May vs. Feed. Pond July	0
Cryst. Pond July vs. Feed. Pond July	0.003333	-0,01630 to 0,02297	No	ns	0.6452
ML602J-51
Crys. Pond May vs. Cryst. Pond July	0
Crys. Pond May vs. Feed. Pond July	0
Cryst. Pond July vs. Feed. Pond July	0
Mycoplasma
Crys. Pond May vs. Cryst. Pond July	-0.04333	-0,2511 to 0,1645	No	ns	0.5467
Crys. Pond May vs. Feed. Pond July	-0.006667	-0,02630 to 0,01297	No	ns	0.3131
Cryst. Pond July vs. Feed. Pond July	0.03667	-0,1683 to 0,2417	No	ns	0.621
Natronomonas
Crys. Pond May vs. Cryst. Pond July	17.21	-21,64 to 56,07	No	ns	0.2113
Crys. Pond May vs. Feed. Pond July	16.04	-23,67 to 55,76	No	ns	0.2436
Cryst. Pond July vs. Feed. Pond July	-1.17	-3,175 to 0,8355	No	ns	0.1339
Nitrospira
Crys. Pond May vs. Cryst. Pond July	-0.01	-0,06891 to 0,04891	No	ns	0.6452
Crys. Pond May vs. Feed. Pond July	0
Cryst. Pond July vs. Feed. Pond July	0.01	-0,04891 to 0,06891	No	ns	0.6452
Oceanicaulis
Crys. Pond May vs. Cryst. Pond July	0
Crys. Pond May vs. Feed. Pond July	-0.003333	-0,02297 to 0,01630	No	ns	0.6452
Cryst. Pond July vs. Feed. Pond July	-0.003333	-0,02297 to 0,01630	No	ns	0.6452
OM27 clade
Crys. Pond May vs. Cryst. Pond July	-0.006667	-0,02630 to 0,01297	No	ns	0.3131
Crys. Pond May vs. Feed. Pond July	0
Cryst. Pond July vs. Feed. Pond July	0.006667	-0,01297 to 0,02630	No	ns	0.3131
Pantoea
Crys. Pond May vs. Cryst. Pond July	-0.15	-1,004 to 0,7043	No	ns	0.6297
Crys. Pond May vs. Feed. Pond July	-0.04667	-0,1448 to 0,05151	No	ns	0.1888
Cryst. Pond July vs. Feed. Pond July	0.1033	-0,8025 to 1,009	No	ns	0.8009
Parvularcula
Crys. Pond May vs. Cryst. Pond July	0.003333	-0,01630 to 0,02297	No	ns	0.6452
Crys. Pond May vs. Feed. Pond July	0.003333	-0,01630 to 0,02297	No	ns	0.6452
Cryst. Pond July vs. Feed. Pond July	0
Phalacroma mitra
Crys. Pond May vs. Cryst. Pond July	0
Crys. Pond May vs. Feed. Pond July	0
Cryst. Pond July vs. Feed. Pond July	0
Planoglabratella opercularis
Crys. Pond May vs. Cryst. Pond July	0
Crys. Pond May vs. Feed. Pond July	0
Cryst. Pond July vs. Feed. Pond July	0
Prasinococcus
Crys. Pond May vs. Cryst. Pond July	0
Crys. Pond May vs. Feed. Pond July	0
Cryst. Pond July vs. Feed. Pond July	0
Pseudohongiella
Crys. Pond May vs. Cryst. Pond July	-0.01	-0,06891 to 0,04891	No	ns	0.6452
Crys. Pond May vs. Feed. Pond July	0
Cryst. Pond July vs. Feed. Pond July	0.01	-0,04891 to 0,06891	No	ns	0.6452
Pseudomonas
Crys. Pond May vs. Cryst. Pond July	-0.1	-0,2178 to 0,01782	No	ns	0.0681
Crys. Pond May vs. Feed. Pond July	-0.07	-0,1600 to 0,01998	No	ns	0.08
Cryst. Pond July vs. Feed. Pond July	0.03	-0,1594 to 0,2194	No	ns	0.6761
Psychrobacter
Crys. Pond May vs. Cryst. Pond July	0.006667	-0,01297 to 0,02630	No	ns	0.3131
Crys. Pond May vs. Feed. Pond July	-0.006667	-0,05862 to 0,04528	No	ns	0.7608
Cryst. Pond July vs. Feed. Pond July	-0.01333	-0,05261 to 0,02594	No	ns	0.3131
Puniceicoccus
Crys. Pond May vs. Cryst. Pond July	-0.003333	-0,02297 to 0,01630	No	ns	0.6452
Crys. Pond May vs. Feed. Pond July	-0.2133	-0,6911 to 0,2644	No	ns	0.2087
Cryst. Pond July vs. Feed. Pond July	-0.21	-0,7040 to 0,2840	No	ns	0.2254
Rheinheimera
Crys. Pond May vs. Cryst. Pond July	0
Crys. Pond May vs. Feed. Pond July	-0.003333	-0,02297 to 0,01630	No	ns	0.6452
Cryst. Pond July vs. Feed. Pond July	-0.003333	-0,02297 to 0,01630	No	ns	0.6452
Rhodococcus
Crys. Pond May vs. Cryst. Pond July	0.01667	-0,002969 to 0,03630	No	ns	0.0681
Crys. Pond May vs. Feed. Pond July	0.01333	-0,006303 to 0,03297	No	ns	0.1024
Cryst. Pond July vs. Feed. Pond July	-0.003333	-0,02297 to 0,01630	No	ns	0.6452
Rhodovibrio
Crys. Pond May vs. Cryst. Pond July	0.1333	-0,1827 to 0,4493	No	ns	0.228
Crys. Pond May vs. Feed. Pond July	-1.033	-4,005 to 1,938	No	ns	0.3029
Cryst. Pond July vs. Feed. Pond July	-1.167	-3,992 to 1,659	No	ns	0.2356
Roseibaca
Crys. Pond May vs. Cryst. Pond July	0
Crys. Pond May vs. Feed. Pond July	0
Cryst. Pond July vs. Feed. Pond July	0
Roseibacillus
Crys. Pond May vs. Cryst. Pond July	0
Crys. Pond May vs. Feed. Pond July	0
Cryst. Pond July vs. Feed. Pond July	0
Ruegeria
Crys. Pond May vs. Cryst. Pond July	0
Crys. Pond May vs. Feed. Pond July	0
Cryst. Pond July vs. Feed. Pond July	0
Salicola
Crys. Pond May vs. Cryst. Pond July	-0.02667	-0,09746 to 0,04413	No	ns	0.2703
Crys. Pond May vs. Feed. Pond July	-0.1567	-0,5297 to 0,2164	No	ns	0.2296
Cryst. Pond July vs. Feed. Pond July	-0.13	-0,5721 to 0,3121	No	ns	0.3779
Salinibacter
Crys. Pond May vs. Cryst. Pond July	13.41	6,237 to 20,58	Yes	*	0.0148
Crys. Pond May vs. Feed. Pond July	12.23	6,873 to 17,59	Yes	*	0.01
Cryst. Pond July vs. Feed. Pond July	-1.173	-8,452 to 6,105	No	ns	0.6685
Salinigranum
Crys. Pond May vs. Cryst. Pond July	-0.01333	-0,3348 to 0,3081	No	ns	0.9681
Crys. Pond May vs. Feed. Pond July	-0.7133	-2,109 to 0,6825	No	ns	0.1676
Cryst. Pond July vs. Feed. Pond July	-0.7	-2,414 to 1,014	No	ns	0.2396
Salinisphaera
Crys. Pond May vs. Cryst. Pond July	0
Crys. Pond May vs. Feed. Pond July	0
Cryst. Pond July vs. Feed. Pond July	0
Salisaeta
Crys. Pond May vs. Cryst. Pond July	0.05667	-0,1306 to 0,2440	No	ns	0.3646
Crys. Pond May vs. Feed. Pond July	-1.167	-3,758 to 1,425	No	ns	0.206
Cryst. Pond July vs. Feed. Pond July	-1.223	-3,670 to 1,223	No	ns	0.1738
Sphingomonas
Crys. Pond May vs. Cryst. Pond July	-0.08333	-0,3686 to 0,2019	No	ns	0.3809
Crys. Pond May vs. Feed. Pond July	-0.02333	-0,04297 to -0,003697	Yes	*	0.0359
Cryst. Pond July vs. Feed. Pond July	0.06	-0,2345 to 0,3545	No	ns	0.5583
Spongiibacter
Crys. Pond May vs. Cryst. Pond July	0
Crys. Pond May vs. Feed. Pond July	0
Cryst. Pond July vs. Feed. Pond July	0
Staphylococcus
Crys. Pond May vs. Cryst. Pond July	-0.5067	-2,426 to 1,413	No	ns	0.4298
Crys. Pond May vs. Feed. Pond July	-0.7467	-1,428 to -0,06533	Yes	*	0.042
Cryst. Pond July vs. Feed. Pond July	-0.24	-2,041 to 1,561	No	ns	0.7467
Streptococcus
Crys. Pond May vs. Cryst. Pond July	-0.28	-1,529 to 0,9687	No	ns	0.5106
Crys. Pond May vs. Feed. Pond July	-0.4433	-1,549 to 0,6626	No	ns	0.2465
Cryst. Pond July vs. Feed. Pond July	-0.1633	-0,3345 to 0,007848	No	ns	0.0546
Subgroup 10
Crys. Pond May vs. Cryst. Pond July	-0.006667	-0,08521 to 0,07188	No	ns	0.879
Crys. Pond May vs. Feed. Pond July	0.006667	-0,03261 to 0,04594	No	ns	0.6452
Cryst. Pond July vs. Feed. Pond July	0.01333	-0,02594 to 0,05261	No	ns	0.3131
Sulfitobacter
Crys. Pond May vs. Cryst. Pond July	0
Crys. Pond May vs. Feed. Pond July	-0.01	-0,06891 to 0,04891	No	ns	0.6452
Cryst. Pond July vs. Feed. Pond July	-0.01	-0,06891 to 0,04891	No	ns	0.6452
Sumerlaea
Crys. Pond May vs. Cryst. Pond July	0
Crys. Pond May vs. Feed. Pond July	-0.003333	-0,02297 to 0,01630	No	ns	0.6452
Cryst. Pond July vs. Feed. Pond July	-0.003333	-0,02297 to 0,01630	No	ns	0.6452
Sva0996 marine group
Crys. Pond May vs. Cryst. Pond July	0.003333	-0,01630 to 0,02297	No	ns	0.6452
Crys. Pond May vs. Feed. Pond July	0.003333	-0,01630 to 0,02297	No	ns	0.6452
Cryst. Pond July vs. Feed. Pond July	0
Synechococcus
Crys. Pond May vs. Cryst. Pond July	0.003333	-0,01630 to 0,02297	No	ns	0.6452
Crys. Pond May vs. Feed. Pond July	0
Cryst. Pond July vs. Feed. Pond July	-0.003333	-0,02297 to 0,01630	No	ns	0.6452
Synechococcus
Crys. Pond May vs. Cryst. Pond July	0
Crys. Pond May vs. Feed. Pond July	0
Cryst. Pond July vs. Feed. Pond July	0
Tagaea
Crys. Pond May vs. Cryst. Pond July	0
Crys. Pond May vs. Feed. Pond July	0
Cryst. Pond July vs. Feed. Pond July	0
Terrimonas
Crys. Pond May vs. Cryst. Pond July	-0.1067	-0,4490 to 0,2357	No	ns	0.3511
Crys. Pond May vs. Feed. Pond July	0	-0,03401 to 0,03401	No	ns	>0,9999
Cryst. Pond July vs. Feed. Pond July	0.1067	-0,2019 to 0,4153	No	ns	0.3054
Thauera
Crys. Pond May vs. Cryst. Pond July	0
Crys. Pond May vs. Feed. Pond July	-0.04	-0,2167 to 0,1367	No	ns	0.5059
Cryst. Pond July vs. Feed. Pond July	-0.04	-0,2167 to 0,1367	No	ns	0.5059
Thiomicrorhabdus
Crys. Pond May vs. Cryst. Pond July	-0.003333	-0,05528 to 0,04862	No	ns	0.927
Crys. Pond May vs. Feed. Pond July	0
Cryst. Pond July vs. Feed. Pond July	0.003333	-0,04862 to 0,05528	No	ns	0.927
Tistrella
Crys. Pond May vs. Cryst. Pond July	0
Crys. Pond May vs. Feed. Pond July	0
Cryst. Pond July vs. Feed. Pond July	0
Truepera
Crys. Pond May vs. Cryst. Pond July	0
Crys. Pond May vs. Feed. Pond July	0
Cryst. Pond July vs. Feed. Pond July	0
Vibrio
Crys. Pond May vs. Cryst. Pond July	0
Crys. Pond May vs. Feed. Pond July	0
Cryst. Pond July vs. Feed. Pond July	0
Woeseia
Crys. Pond May vs. Cryst. Pond July	0
Crys. Pond May vs. Feed. Pond July	0
Cryst. Pond July vs. Feed. Pond July	0
OTHER
Crys. Pond May vs. Cryst. Pond July	-5.447	-21,71 to 10,82	No	ns	0.319
Crys. Pond May vs. Feed. Pond July	-4.423	-10,34 to 1,496	No	ns	0.0861
Cryst. Pond July vs. Feed. Pond July	1.023	-18,48 to 20,53	No	ns	0.95
UNCLASSIFED
Crys. Pond May vs. Cryst. Pond July	-0.7167	-5,313 to 3,880	No	ns	0.6831
Crys. Pond May vs. Feed. Pond July	-5.207	-10,01 to -0,4072	Yes	*	0.0428
Cryst. Pond July vs. Feed. Pond July	-4.49	-11,44 to 2,456	No	ns	0.1118
Test details	Mean 1	Mean 2	Mean Diff,	SE of diff,	N1	N2	q	DF
Acidibacter
Crys. Pond May vs. Cryst. Pond July	0.003333	0.14	-0.1367	0.07688	3	3	2.514	2
Crys. Pond May vs. Feed. Pond July	0.003333	0.003333	0	0	3	3
Cryst. Pond July vs. Feed. Pond July	0.14	0.003333	0.1367	0.07688	3	3	2.514	2
Acinetobacter
Crys. Pond May vs. Cryst. Pond July	0	0.03333	-0.03333	0.01453	3	3	3.244	2
Crys. Pond May vs. Feed. Pond July	0	0.09	-0.09	0.02887	3	3	4.409	2
Cryst. Pond July vs. Feed. Pond July	0.03333	0.09	-0.05667	0.02667	3	3	3.005	2
Aestuariibacter
Crys. Pond May vs. Cryst. Pond July	0	0	0	0	3	3
Crys. Pond May vs. Feed. Pond July	0	0	0	0	3	3
Cryst. Pond July vs. Feed. Pond July	0	0	0	0	3	3
Albidovulum
Crys. Pond May vs. Cryst. Pond July	0	0	0	0	3	3
Crys. Pond May vs. Feed. Pond July	0	0	0	0	3	3
Cryst. Pond July vs. Feed. Pond July	0	0	0	0	3	3
Aureicoccus
Crys. Pond May vs. Cryst. Pond July	0	0	0	0	3	3
Crys. Pond May vs. Feed. Pond July	0	0	0	0	3	3
Cryst. Pond July vs. Feed. Pond July	0	0	0	0	3	3
Bauldia
Crys. Pond May vs. Cryst. Pond July	0.003333	0.05333	-0.05	0.02646	3	3	2.673	2
Crys. Pond May vs. Feed. Pond July	0.003333	0	0.003333	0.003333	3	3	1.414	2
Cryst. Pond July vs. Feed. Pond July	0.05333	0	0.05333	0.02333	3	3	3.232	2
Candidatus Aquiluna
Crys. Pond May vs. Cryst. Pond July	0	0	0	0	3	3
Crys. Pond May vs. Feed. Pond July	0	0	0	0	3	3
Cryst. Pond July vs. Feed. Pond July	0	0	0	0	3	3
Candidatus Haloredivivus
Crys. Pond May vs. Cryst. Pond July	0.3967	0.51	-0.1133	0.08838	3	3	1.813	2
Crys. Pond May vs. Feed. Pond July	0.3967	12.74	-12.34	3.08	3	3	5.668	2
Cryst. Pond July vs. Feed. Pond July	0.51	12.74	-12.23	3.151	3	3	5.489	2
Candidatus Megaira
Crys. Pond May vs. Cryst. Pond July	0	0	0	0	3	3
Crys. Pond May vs. Feed. Pond July	0	0	0	0	3	3
Cryst. Pond July vs. Feed. Pond July	0	0	0	0	3	3
Candidatus Puniceispirillum
Crys. Pond May vs. Cryst. Pond July	0	0	0	0	3	3
Crys. Pond May vs. Feed. Pond July	0	0	0	0	3	3
Cryst. Pond July vs. Feed. Pond July	0	0	0	0	3	3
Candidatus Tenderia
Crys. Pond May vs. Cryst. Pond July	0	0	0	0	3	3
Crys. Pond May vs. Feed. Pond July	0	0	0	0	3	3
Cryst. Pond July vs. Feed. Pond July	0	0	0	0	3	3
Chaetoceros
Crys. Pond May vs. Cryst. Pond July	0	0	0	0	3	3
Crys. Pond May vs. Feed. Pond July	0	0	0	0	3	3
Cryst. Pond July vs. Feed. Pond July	0	0	0	0	3	3
SAR11 Clade Ia
Crys. Pond May vs. Cryst. Pond July	0.01	0.01333	-0.003333	0.006667	3	3	0.7071	2
Crys. Pond May vs. Feed. Pond July	0.01	0.006667	0.003333	0.006667	3	3	0.7071	2
Cryst. Pond July vs. Feed. Pond July	0.01333	0.006667	0.006667	0.006667	3	3	1.414	2
Corynebacterium
Crys. Pond May vs. Cryst. Pond July	0	0.16	-0.16	0.1069	3	3	2.116	2
Crys. Pond May vs. Feed. Pond July	0	0.1067	-0.1067	0.01333	3	3	11.31	2
Cryst. Pond July vs. Feed. Pond July	0.16	0.1067	0.05333	0.1033	3	3	0.7299	2
Cutibacterium
Crys. Pond May vs. Cryst. Pond July	0	0.07	-0.07	0.03215	3	3	3.08	2
Crys. Pond May vs. Feed. Pond July	0	0.3	-0.3	0.1644	3	3	2.58	2
Cryst. Pond July vs. Feed. Pond July	0.07	0.3	-0.23	0.1345	3	3	2.418	2
Cyanobium PCC-6307
Crys. Pond May vs. Cryst. Pond July	0	0	0	0	3	3
Crys. Pond May vs. Feed. Pond July	0	0	0	0	3	3
Cryst. Pond July vs. Feed. Pond July	0	0	0	0	3	3
Cyanothece
Crys. Pond May vs. Cryst. Pond July	0.003333	0	0.003333	0.003333	3	3	1.414	2
Crys. Pond May vs. Feed. Pond July	0.003333	0	0.003333	0.003333	3	3	1.414	2
Cryst. Pond July vs. Feed. Pond July	0	0	0	0	3	3
Dactylococcopsis PCC-8305
Crys. Pond May vs. Cryst. Pond July	0.2433	0.006667	0.2367	0.1017	3	3	3.291	2
Crys. Pond May vs. Feed. Pond July	0.2433	1.133	-0.89	0.5813	3	3	2.165	2
Cryst. Pond July vs. Feed. Pond July	0.006667	1.133	-1.127	0.543	3	3	2.935	2
Ekhidna
Crys. Pond May vs. Cryst. Pond July	0	0	0	0	3	3
Crys. Pond May vs. Feed. Pond July	0	0.003333	-0.003333	0.003333	3	3	1.414	2
Cryst. Pond July vs. Feed. Pond July	0	0.003333	-0.003333	0.003333	3	3	1.414	2
Elizabethkingia
Crys. Pond May vs. Cryst. Pond July	0	0	0	0	3	3
Crys. Pond May vs. Feed. Pond July	0	0.01333	-0.01333	0.01333	3	3	1.414	2
Cryst. Pond July vs. Feed. Pond July	0	0.01333	-0.01333	0.01333	3	3	1.414	2
Erwinia
Crys. Pond May vs. Cryst. Pond July	0	0	0	0	3	3
Crys. Pond May vs. Feed. Pond July	0	0.003333	-0.003333	0.003333	3	3	1.414	2
Cryst. Pond July vs. Feed. Pond July	0	0.003333	-0.003333	0.003333	3	3	1.414	2
Exanthemachrysis
Crys. Pond May vs. Cryst. Pond July	0	0	0	0	3	3
Crys. Pond May vs. Feed. Pond July	0	0	0	0	3	3
Cryst. Pond July vs. Feed. Pond July	0	0	0	0	3	3
Exiguobacterium
Crys. Pond May vs. Cryst. Pond July	0	0	0	0	3	3
Crys. Pond May vs. Feed. Pond July	0	0.12	-0.12	0.115	3	3	1.475	2
Cryst. Pond July vs. Feed. Pond July	0	0.12	-0.12	0.115	3	3	1.475	2
Filomicrobium
Crys. Pond May vs. Cryst. Pond July	0	0.01	-0.01	0.005774	3	3	2.449	2
Crys. Pond May vs. Feed. Pond July	0	0	0	0	3	3
Cryst. Pond July vs. Feed. Pond July	0.01	0	0.01	0.005774	3	3	2.449	2
Fluviicola
Crys. Pond May vs. Cryst. Pond July	0	0	0	0	3	3
Crys. Pond May vs. Feed. Pond July	0	0	0	0	3	3
Cryst. Pond July vs. Feed. Pond July	0	0	0	0	3	3
Fulvivirga
Crys. Pond May vs. Cryst. Pond July	0	0	0	0	3	3
Crys. Pond May vs. Feed. Pond July	0	0	0	0	3	3
Cryst. Pond July vs. Feed. Pond July	0	0	0	0	3	3
Haemophilus
Crys. Pond May vs. Cryst. Pond July	0	0.1967	-0.1967	0.1313	3	3	2.118	2
Crys. Pond May vs. Feed. Pond July	0	0.08667	-0.08667	0.02667	3	3	4.596	2
Cryst. Pond July vs. Feed. Pond July	0.1967	0.08667	0.11	0.1058	3	3	1.47	2
Halapricum
Crys. Pond May vs. Cryst. Pond July	0.5567	1.207	-0.65	0.1054	3	3	8.725	2
Crys. Pond May vs. Feed. Pond July	0.5567	0.8867	-0.33	0.1274	3	3	3.663	2
Cryst. Pond July vs. Feed. Pond July	1.207	0.8867	0.32	0.06351	3	3	7.126	2
Halioglobus
Crys. Pond May vs. Cryst. Pond July	0	0	0	0	3	3
Crys. Pond May vs. Feed. Pond July	0	0	0	0	3	3
Cryst. Pond July vs. Feed. Pond July	0	0	0	0	3	3
Haloarcula
Crys. Pond May vs. Cryst. Pond July	0.08333	0.003333	0.08	0.03512	3	3	3.222	2
Crys. Pond May vs. Feed. Pond July	0.08333	0.4467	-0.3633	0.1821	3	3	2.822	2
Cryst. Pond July vs. Feed. Pond July	0.003333	0.4467	-0.4433	0.1943	3	3	3.227	2
Halobellus
Crys. Pond May vs. Cryst. Pond July	7.397	11.97	-4.57	0.2201	3	3	29.37	2
Crys. Pond May vs. Feed. Pond July	7.397	4.45	2.947	1.809	3	3	2.303	2
Cryst. Pond July vs. Feed. Pond July	11.97	4.45	7.517	1.943	3	3	5.47	2
Halococcus
Crys. Pond May vs. Cryst. Pond July	0.06	0.3233	-0.2633	0.1354	3	3	2.75	2
Crys. Pond May vs. Feed. Pond July	0.06	0.8467	-0.7867	0.1345	3	3	8.274	2
Cryst. Pond July vs. Feed. Pond July	0.3233	0.8467	-0.5233	0.2406	3	3	3.075	2
Haloferax
Crys. Pond May vs. Cryst. Pond July	0	0	0	0	3	3
Crys. Pond May vs. Feed. Pond July	0	0.4767	-0.4767	0.1752	3	3	3.847	2
Cryst. Pond July vs. Feed. Pond July	0	0.4767	-0.4767	0.1752	3	3	3.847	2
Halohasta
Crys. Pond May vs. Cryst. Pond July	0.7	0.02333	0.6767	0.1255	3	3	7.627	2
Crys. Pond May vs. Feed. Pond July	0.7	0.6633	0.03667	0.2879	3	3	0.1801	2
Cryst. Pond July vs. Feed. Pond July	0.02333	0.6633	-0.64	0.19	3	3	4.764	2
Halomarina
Crys. Pond May vs. Cryst. Pond July	0.88	0.09667	0.7833	0.1885	3	3	5.876	2
Crys. Pond May vs. Feed. Pond July	0.88	0.3633	0.5167	0.2696	3	3	2.71	2
Cryst. Pond July vs. Feed. Pond July	0.09667	0.3633	-0.2667	0.09387	3	3	4.018	2
Halomicroarcula
Crys. Pond May vs. Cryst. Pond July	0.3133	0.22	0.09333	0.2373	3	3	0.5562	2
Crys. Pond May vs. Feed. Pond July	0.3133	1.563	-1.25	0.318	3	3	5.56	2
Cryst. Pond July vs. Feed. Pond July	0.22	1.563	-1.343	0.5411	3	3	3.511	2
Halonotius
Crys. Pond May vs. Cryst. Pond July	7.763	7.707	0.05667	6.006	3	3	0.01334	2
Crys. Pond May vs. Feed. Pond July	7.763	10.01	-2.247	3.917	3	3	0.8111	2
Cryst. Pond July vs. Feed. Pond July	7.707	10.01	-2.303	2.701	3	3	1.206	2
Halopeptonella
Crys. Pond May vs. Cryst. Pond July	0.19	0.006667	0.1833	0.08192	3	3	3.165	2
Crys. Pond May vs. Feed. Pond July	0.19	0.09333	0.09667	0.1009	3	3	1.355	2
Cryst. Pond July vs. Feed. Pond July	0.006667	0.09333	-0.08667	0.04055	3	3	3.022	2
Haloplanus
Crys. Pond May vs. Cryst. Pond July	1.273	3.52	-2.247	1.478	3	3	2.149	2
Crys. Pond May vs. Feed. Pond July	1.273	6.57	-5.297	0.693	3	3	10.81	2
Cryst. Pond July vs. Feed. Pond July	3.52	6.57	-3.05	2.125	3	3	2.03	2
Haloquadratum
Crys. Pond May vs. Cryst. Pond July	10.26	18.32	-8.06	0.6397	3	3	17.82	2
Crys. Pond May vs. Feed. Pond July	10.26	10.61	-0.35	5.328	3	3	0.0929	2
Cryst. Pond July vs. Feed. Pond July	18.32	10.61	7.71	5.907	3	3	1.846	2
Halorubrum
Crys. Pond May vs. Cryst. Pond July	23.22	31.32	-8.097	4.469	3	3	2.562	2
Crys. Pond May vs. Feed. Pond July	23.22	15.45	7.777	4.572	3	3	2.406	2
Cryst. Pond July vs. Feed. Pond July	31.32	15.45	15.87	6.332	3	3	3.545	2
Halospina
Crys. Pond May vs. Cryst. Pond July	0.01333	0	0.01333	0.003333	3	3	5.657	2
Crys. Pond May vs. Feed. Pond July	0.01333	0.1733	-0.16	0.08737	3	3	2.59	2
Cryst. Pond July vs. Feed. Pond July	0	0.1733	-0.1733	0.08647	3	3	2.835	2
Halovenus
Crys. Pond May vs. Cryst. Pond July	0.3	0.42	-0.12	0.06658	3	3	2.549	2
Crys. Pond May vs. Feed. Pond July	0.3	0.3867	-0.08667	0.04177	3	3	2.935	2
Cryst. Pond July vs. Feed. Pond July	0.42	0.3867	0.03333	0.03667	3	3	1.286	2
Hoeflea
Crys. Pond May vs. Cryst. Pond July	0	0	0	0	3	3
Crys. Pond May vs. Feed. Pond July	0	0	0	0	3	3
Cryst. Pond July vs. Feed. Pond July	0	0	0	0	3	3
Hyphomonas
Crys. Pond May vs. Cryst. Pond July	0	0	0	0	3	3
Crys. Pond May vs. Feed. Pond July	0	0	0	0	3	3
Cryst. Pond July vs. Feed. Pond July	0	0	0	0	3	3
Ilumatobacter
Crys. Pond May vs. Cryst. Pond July	0.003333	0.02667	-0.02333	0.01202	3	3	2.746	2
Crys. Pond May vs. Feed. Pond July	0.003333	0	0.003333	0.003333	3	3	1.414	2
Cryst. Pond July vs. Feed. Pond July	0.02667	0	0.02667	0.008819	3	3	4.276	2
Kistimonas
Crys. Pond May vs. Cryst. Pond July	0.003333	0.2667	-0.2633	0.1752	3	3	2.125	2
Crys. Pond May vs. Feed. Pond July	0.003333	0	0.003333	0.003333	3	3	1.414	2
Cryst. Pond July vs. Feed. Pond July	0.2667	0	0.2667	0.1727	3	3	2.184	2
Labrenzia
Crys. Pond May vs. Cryst. Pond July	0	0	0	0	3	3
Crys. Pond May vs. Feed. Pond July	0	0	0	0	3	3
Cryst. Pond July vs. Feed. Pond July	0	0	0	0	3	3
Limibaculum
Crys. Pond May vs. Cryst. Pond July	0	0	0	0	3	3
Crys. Pond May vs. Feed. Pond July	0	0	0	0	3	3
Cryst. Pond July vs. Feed. Pond July	0	0	0	0	3	3
Litoricola
Crys. Pond May vs. Cryst. Pond July	0	0	0	0	3	3
Crys. Pond May vs. Feed. Pond July	0	0	0	0	3	3
Cryst. Pond July vs. Feed. Pond July	0	0	0	0	3	3
Maricaulis
Crys. Pond May vs. Cryst. Pond July	0	0	0	0	3	3
Crys. Pond May vs. Feed. Pond July	0	0	0	0	3	3
Cryst. Pond July vs. Feed. Pond July	0	0	0	0	3	3
Methylobacterium-Methylorubrum
Crys. Pond May vs. Cryst. Pond July	0.006667	0.37	-0.3633	0.2696	3	3	1.906	2
Crys. Pond May vs. Feed. Pond July	0.006667	0.06	-0.05333	0.01202	3	3	6.276	2
Cryst. Pond July vs. Feed. Pond July	0.37	0.06	0.31	0.2597	3	3	1.688	2
Methyloceanibacter
Crys. Pond May vs. Cryst. Pond July	0	0.003333	-0.003333	0.003333	3	3	1.414	2
Crys. Pond May vs. Feed. Pond July	0	0	0	0	3	3
Cryst. Pond July vs. Feed. Pond July	0.003333	0	0.003333	0.003333	3	3	1.414	2
ML602J-51
Crys. Pond May vs. Cryst. Pond July	0	0	0	0	3	3
Crys. Pond May vs. Feed. Pond July	0	0	0	0	3	3
Cryst. Pond July vs. Feed. Pond July	0	0	0	0	3	3
Mycoplasma
Crys. Pond May vs. Cryst. Pond July	0.003333	0.04667	-0.04333	0.03528	3	3	1.737	2
Crys. Pond May vs. Feed. Pond July	0.003333	0.01	-0.006667	0.003333	3	3	2.828	2
Cryst. Pond July vs. Feed. Pond July	0.04667	0.01	0.03667	0.0348	3	3	1.49	2
Natronomonas
Crys. Pond May vs. Cryst. Pond July	18.44	1.23	17.21	6.596	3	3	3.691	2
Crys. Pond May vs. Feed. Pond July	18.44	2.4	16.04	6.742	3	3	3.365	2
Cryst. Pond July vs. Feed. Pond July	1.23	2.4	-1.17	0.3404	3	3	4.86	2
Nitrospira
Crys. Pond May vs. Cryst. Pond July	0	0.01	-0.01	0.01	3	3	1.414	2
Crys. Pond May vs. Feed. Pond July	0	0	0	0	3	3
Cryst. Pond July vs. Feed. Pond July	0.01	0	0.01	0.01	3	3	1.414	2
Oceanicaulis
Crys. Pond May vs. Cryst. Pond July	0	0	0	0	3	3
Crys. Pond May vs. Feed. Pond July	0	0.003333	-0.003333	0.003333	3	3	1.414	2
Cryst. Pond July vs. Feed. Pond July	0	0.003333	-0.003333	0.003333	3	3	1.414	2
OM27 clade
Crys. Pond May vs. Cryst. Pond July	0	0.006667	-0.006667	0.003333	3	3	2.828	2
Crys. Pond May vs. Feed. Pond July	0	0	0	0	3	3
Cryst. Pond July vs. Feed. Pond July	0.006667	0	0.006667	0.003333	3	3	2.828	2
Pantoea
Crys. Pond May vs. Cryst. Pond July	0	0.15	-0.15	0.145	3	3	1.463	2
Crys. Pond May vs. Feed. Pond July	0	0.04667	-0.04667	0.01667	3	3	3.96	2
Cryst. Pond July vs. Feed. Pond July	0.15	0.04667	0.1033	0.1538	3	3	0.9504	2
Parvularcula
Crys. Pond May vs. Cryst. Pond July	0.003333	0	0.003333	0.003333	3	3	1.414	2
Crys. Pond May vs. Feed. Pond July	0.003333	0	0.003333	0.003333	3	3	1.414	2
Cryst. Pond July vs. Feed. Pond July	0	0	0	0	3	3
Phalacroma mitra
Crys. Pond May vs. Cryst. Pond July	0	0	0	0	3	3
Crys. Pond May vs. Feed. Pond July	0	0	0	0	3	3
Cryst. Pond July vs. Feed. Pond July	0	0	0	0	3	3
Planoglabratella opercularis
Crys. Pond May vs. Cryst. Pond July	0	0	0	0	3	3
Crys. Pond May vs. Feed. Pond July	0	0	0	0	3	3
Cryst. Pond July vs. Feed. Pond July	0	0	0	0	3	3
Prasinococcus
Crys. Pond May vs. Cryst. Pond July	0	0	0	0	3	3
Crys. Pond May vs. Feed. Pond July	0	0	0	0	3	3
Cryst. Pond July vs. Feed. Pond July	0	0	0	0	3	3
Pseudohongiella
Crys. Pond May vs. Cryst. Pond July	0	0.01	-0.01	0.01	3	3	1.414	2
Crys. Pond May vs. Feed. Pond July	0	0	0	0	3	3
Cryst. Pond July vs. Feed. Pond July	0.01	0	0.01	0.01	3	3	1.414	2
Pseudomonas
Crys. Pond May vs. Cryst. Pond July	0.01	0.11	-0.1	0.02	3	3	7.071	2
Crys. Pond May vs. Feed. Pond July	0.01	0.08	-0.07	0.01528	3	3	6.481	2
Cryst. Pond July vs. Feed. Pond July	0.11	0.08	0.03	0.03215	3	3	1.32	2
Psychrobacter
Crys. Pond May vs. Cryst. Pond July	0.01	0.003333	0.006667	0.003333	3	3	2.828	2
Crys. Pond May vs. Feed. Pond July	0.01	0.01667	-0.006667	0.008819	3	3	1.069	2
Cryst. Pond July vs. Feed. Pond July	0.003333	0.01667	-0.01333	0.006667	3	3	2.828	2
Puniceicoccus
Crys. Pond May vs. Cryst. Pond July	0	0.003333	-0.003333	0.003333	3	3	1.414	2
Crys. Pond May vs. Feed. Pond July	0	0.2133	-0.2133	0.0811	3	3	3.72	2
Cryst. Pond July vs. Feed. Pond July	0.003333	0.2133	-0.21	0.08386	3	3	3.541	2
Rheinheimera
Crys. Pond May vs. Cryst. Pond July	0	0	0	0	3	3
Crys. Pond May vs. Feed. Pond July	0	0.003333	-0.003333	0.003333	3	3	1.414	2
Cryst. Pond July vs. Feed. Pond July	0	0.003333	-0.003333	0.003333	3	3	1.414	2
Rhodococcus
Crys. Pond May vs. Cryst. Pond July	0.01667	0	0.01667	0.003333	3	3	7.071	2
Crys. Pond May vs. Feed. Pond July	0.01667	0.003333	0.01333	0.003333	3	3	5.657	2
Cryst. Pond July vs. Feed. Pond July	0	0.003333	-0.003333	0.003333	3	3	1.414	2
Rhodovibrio
Crys. Pond May vs. Cryst. Pond July	0.1533	0.02	0.1333	0.05364	3	3	3.515	2
Crys. Pond May vs. Feed. Pond July	0.1533	1.187	-1.033	0.5045	3	3	2.897	2
Cryst. Pond July vs. Feed. Pond July	0.02	1.187	-1.167	0.4796	3	3	3.44	2
Roseibaca
Crys. Pond May vs. Cryst. Pond July	0	0	0	0	3	3
Crys. Pond May vs. Feed. Pond July	0	0	0	0	3	3
Cryst. Pond July vs. Feed. Pond July	0	0	0	0	3	3
Roseibacillus
Crys. Pond May vs. Cryst. Pond July	0	0	0	0	3	3
Crys. Pond May vs. Feed. Pond July	0	0	0	0	3	3
Cryst. Pond July vs. Feed. Pond July	0	0	0	0	3	3
Ruegeria
Crys. Pond May vs. Cryst. Pond July	0	0	0	0	3	3
Crys. Pond May vs. Feed. Pond July	0	0	0	0	3	3
Cryst. Pond July vs. Feed. Pond July	0	0	0	0	3	3
Salicola
Crys. Pond May vs. Cryst. Pond July	0	0.02667	-0.02667	0.01202	3	3	3.138	2
Crys. Pond May vs. Feed. Pond July	0	0.1567	-0.1567	0.06333	3	3	3.498	2
Cryst. Pond July vs. Feed. Pond July	0.02667	0.1567	-0.13	0.07506	3	3	2.449	2
Salinibacter
Crys. Pond May vs. Cryst. Pond July	21.53	8.123	13.41	1.217	3	3	15.58	2
Crys. Pond May vs. Feed. Pond July	21.53	9.297	12.23	0.91	3	3	19.01	2
Cryst. Pond July vs. Feed. Pond July	8.123	9.297	-1.173	1.236	3	3	1.343	2
Salinigranum
Crys. Pond May vs. Cryst. Pond July	0.04	0.05333	-0.01333	0.05457	3	3	0.3455	2
Crys. Pond May vs. Feed. Pond July	0.04	0.7533	-0.7133	0.2369	3	3	4.257	2
Cryst. Pond July vs. Feed. Pond July	0.05333	0.7533	-0.7	0.2909	3	3	3.403	2
Salinisphaera
Crys. Pond May vs. Cryst. Pond July	0	0	0	0	3	3
Crys. Pond May vs. Feed. Pond July	0	0	0	0	3	3
Cryst. Pond July vs. Feed. Pond July	0	0	0	0	3	3
Salisaeta
Crys. Pond May vs. Cryst. Pond July	0.08333	0.02667	0.05667	0.0318	3	3	2.52	2
Crys. Pond May vs. Feed. Pond July	0.08333	1.25	-1.167	0.4399	3	3	3.75	2
Cryst. Pond July vs. Feed. Pond July	0.02667	1.25	-1.223	0.4153	3	3	4.166	2
Sphingomonas
Crys. Pond May vs. Cryst. Pond July	0.01	0.09333	-0.08333	0.04842	3	3	2.434	2
Crys. Pond May vs. Feed. Pond July	0.01	0.03333	-0.02333	0.003333	3	3	9.899	2
Cryst. Pond July vs. Feed. Pond July	0.09333	0.03333	0.06	0.05	3	3	1.697	2
Spongiibacter
Crys. Pond May vs. Cryst. Pond July	0	0	0	0	3	3
Crys. Pond May vs. Feed. Pond July	0	0	0	0	3	3
Cryst. Pond July vs. Feed. Pond July	0	0	0	0	3	3
Staphylococcus
Crys. Pond May vs. Cryst. Pond July	0.006667	0.5133	-0.5067	0.3259	3	3	2.199	2
Crys. Pond May vs. Feed. Pond July	0.006667	0.7533	-0.7467	0.1157	3	3	9.13	2
Cryst. Pond July vs. Feed. Pond July	0.5133	0.7533	-0.24	0.3057	3	3	1.11	2
Streptococcus
Crys. Pond May vs. Cryst. Pond July	0	0.28	-0.28	0.212	3	3	1.868	2
Crys. Pond May vs. Feed. Pond July	0	0.4433	-0.4433	0.1877	3	3	3.34	2
Cryst. Pond July vs. Feed. Pond July	0.28	0.4433	-0.1633	0.02906	3	3	7.949	2
Subgroup 10
Crys. Pond May vs. Cryst. Pond July	0.006667	0.01333	-0.006667	0.01333	3	3	0.7071	2
Crys. Pond May vs. Feed. Pond July	0.006667	0	0.006667	0.006667	3	3	1.414	2
Cryst. Pond July vs. Feed. Pond July	0.01333	0	0.01333	0.006667	3	3	2.828	2
Sulfitobacter
Crys. Pond May vs. Cryst. Pond July	0	0	0	0	3	3
Crys. Pond May vs. Feed. Pond July	0	0.01	-0.01	0.01	3	3	1.414	2
Cryst. Pond July vs. Feed. Pond July	0	0.01	-0.01	0.01	3	3	1.414	2
Sumerlaea
Crys. Pond May vs. Cryst. Pond July	0	0	0	0	3	3
Crys. Pond May vs. Feed. Pond July	0	0.003333	-0.003333	0.003333	3	3	1.414	2
Cryst. Pond July vs. Feed. Pond July	0	0.003333	-0.003333	0.003333	3	3	1.414	2
Sva0996 marine group
Crys. Pond May vs. Cryst. Pond July	0.003333	0	0.003333	0.003333	3	3	1.414	2
Crys. Pond May vs. Feed. Pond July	0.003333	0	0.003333	0.003333	3	3	1.414	2
Cryst. Pond July vs. Feed. Pond July	0	0	0	0	3	3
Synechococcus
Crys. Pond May vs. Cryst. Pond July	0.003333	0	0.003333	0.003333	3	3	1.414	2
Crys. Pond May vs. Feed. Pond July	0.003333	0.003333	0	0	3	3
Cryst. Pond July vs. Feed. Pond July	0	0.003333	-0.003333	0.003333	3	3	1.414	2
Synechococcus
Crys. Pond May vs. Cryst. Pond July	0	0	0	0	3	3
Crys. Pond May vs. Feed. Pond July	0	0	0	0	3	3
Cryst. Pond July vs. Feed. Pond July	0	0	0	0	3	3
Tagaea
Crys. Pond May vs. Cryst. Pond July	0	0	0	0	3	3
Crys. Pond May vs. Feed. Pond July	0	0	0	0	3	3
Cryst. Pond July vs. Feed. Pond July	0	0	0	0	3	3
Terrimonas
Crys. Pond May vs. Cryst. Pond July	0.003333	0.11	-0.1067	0.05812	3	3	2.596	2
Crys. Pond May vs. Feed. Pond July	0.003333	0.003333	0	0.005774	3	3	0	2
Cryst. Pond July vs. Feed. Pond July	0.11	0.003333	0.1067	0.05239	3	3	2.879	2
Thauera
Crys. Pond May vs. Cryst. Pond July	0	0	0	0	3	3
Crys. Pond May vs. Feed. Pond July	0	0.04	-0.04	0.03	3	3	1.886	2
Cryst. Pond July vs. Feed. Pond July	0	0.04	-0.04	0.03	3	3	1.886	2
Thiomicrorhabdus
Crys. Pond May vs. Cryst. Pond July	0.006667	0.01	-0.003333	0.008819	3	3	0.5345	2
Crys. Pond May vs. Feed. Pond July	0.006667	0.006667	0	0	3	3
Cryst. Pond July vs. Feed. Pond July	0.01	0.006667	0.003333	0.008819	3	3	0.5345	2
Tistrella
Crys. Pond May vs. Cryst. Pond July	0	0	0	0	3	3
Crys. Pond May vs. Feed. Pond July	0	0	0	0	3	3
Cryst. Pond July vs. Feed. Pond July	0	0	0	0	3	3
Truepera
Crys. Pond May vs. Cryst. Pond July	0	0	0	0	3	3
Crys. Pond May vs. Feed. Pond July	0	0	0	0	3	3
Cryst. Pond July vs. Feed. Pond July	0	0	0	0	3	3
Vibrio
Crys. Pond May vs. Cryst. Pond July	0	0	0	0	3	3
Crys. Pond May vs. Feed. Pond July	0	0	0	0	3	3
Cryst. Pond July vs. Feed. Pond July	0	0	0	0	3	3
Woeseia
Crys. Pond May vs. Cryst. Pond July	0	0	0	0	3	3
Crys. Pond May vs. Feed. Pond July	0	0	0	0	3	3
Cryst. Pond July vs. Feed. Pond July	0	0	0	0	3	3
OTHER
Crys. Pond May vs. Cryst. Pond July	3.373	8.82	-5.447	2.761	3	3	2.79	2
Crys. Pond May vs. Feed. Pond July	3.373	7.797	-4.423	1.005	3	3	6.225	2
Cryst. Pond July vs. Feed. Pond July	8.82	7.797	1.023	3.311	3	3	0.4371	2
UNCLASSIFED
Crys. Pond May vs. Cryst. Pond July	2.597	3.313	-0.7167	0.7803	3	3	1.299	2
Crys. Pond May vs. Feed. Pond July	2.597	7.803	-5.207	0.8147	3	3	9.038	2
Cryst. Pond July vs. Feed. Pond July	3.313	7.803	-4.49	1.179	3	3	5.385	2
