# Supplementary material for: First Insights Into the Biological and Physical–Chemical Diversity of Various Salt Ponds of Trapani, Sicily
Source: Environ Microbiol Rep. 2025 Mar 21;17(2):e70075. doi: 10.1111/1758-2229.70075 (PMC11926572; doi:10.1111/1758-2229.70075)
Supplement: Supplementary file 3 — Data S3. [file EMI4-17-e70075-s002.xlsx]

## Sheet: Phylum
								RELATIVE ABUNDANCE						AVERAGE			STANDARD DEVIATION
PHYLUM	Cold Pond May P1	Cold pond July P2	Crys. Pond May P3	Cryst. Pond May P4	Cryst. Pond May P5	Cryst. Pond July P6	Cryst. Pond July P7	Cryst. Pond July P8	Feed. Pond P9	Feed. Pond P10	Feed. Pond P11	Cold Pond May P1	Cold Pond July P2	Cryst. Pond May P3-P5	Cryst. Pond July P6-P8	Feed. Pond July P9-P11	Cold Pond May P1	Cold Pond July P2	Cryst. Pond May P3-P5	Cryst. Pond July P6-P8	Feed. Pond July P9-P11
Acidobacteriota	0.689655	0.260478	0.00305801	0.0752445	0	0.734296	0.102727	0.912979	0.114002	0.0698659	0.0253872	0.689655	0.260478	0.0261009	0.583334	0.0697516	0	0	0.0425871	0.425699	0.0443074
Actinobacteriota	2.11617	2.27155	0.0397541	0.0955027	0.0239149	0.787611	0.663442	1.84037	0.423853	0.868958	1.41745	2.11617	2.27155	0.0530572	1.09714	0.90342	0	0	0.0376023	0.646644	0.497694
Bacteroidota	13.8744	18.1748	18.2349	24.8539	28.9609	6.2815	9.81038	12.3492	8.55598	11.1218	15.0715	13.8744	18.1748	24.0166	9.48038	11.5831	0	0	5.41179	3.0473	3.28217
Bdellovibrionota	0.222892	0.976205	0	0	0	0.0218108	0.00428027	0.0240258	0	0.0196498	0	0.222892	0.976205	0	0.0167056	0.00654993	0	0	0	0.0108175	0.0113448
Chloroflexi	3.17556	0.316797	0.00611602	0.0318342	0.00597872	0.438639	0.0513633	0.542982	0.0380006	0.0829658	0.0507743	3.17556	0.316797	0.014643	0.344328	0.0572469	0	0	0.0148882	0.259023	0.0231709
Cyanobacteria	10.8247	33.2778	0.0611602	0.321236	0.490255	0.0630089	0.0214014	0.15857	1.05232	2.20078	0.42735	10.8247	33.2778	0.290884	0.0809934	1.22682	0	0	0.216152	0.0703306	0.899498
Dadabacteria	0.333027	0.00234665	0	0	0	0.00242342	0	0	0	0.00218331	0	0.333027	0.00234665	0	0.000807807	0.00072777	0	0	0	0.00139916	0.00126054
Deinococcota	0.0236004	0.126719	0	0	0	0.00484684	0	0	0	0	0.00846238	0.0236004	0.126719	0	0.00161561	0.00282079	0	0	0	0.00279832	0.00488576
Desulfobacterota	0.112757	0.0586662	0.012232	0.0202581	0.0119574	0.0193874	0.00428027	0	0.137387	0.259814	0.0761615	0.112757	0.0586662	0.0148159	0.00788921	0.157787	0	0	0.00471515	0.0101851	0.0935104
Firmicutes	2.54884	0.0844793	0.00611602	0.0173641	0.0298936	0.235072	0.898857	2.55634	0.850628	1.51303	2.33985	2.54884	0.0844793	0.0177912	1.23009	1.56784	0	0	0.0118945	1.19556	0.746121
Gemmatimonadota	0.435296	0.145492	0.00305801	0.0289402	0	0.479837	0.0556435	0.600644	0.0204619	0.00873324	0.021156	0.435296	0.145492	0.0106661	0.378708	0.0167837	0	0	0.0158996	0.286228	0.00698052
Halobacterota	31.0423	1.75529	80.7773	72.8975	68.6895	82.343	84.7451	70.7318	59.4066	58.1263	66.4678	31.0423	1.75529	74.1214	79.2733	61.3336	0	0	6.13618	7.49401	4.49223
Hydrogenedentes	0.0236004	0.110292	0	0	0.00597872	0	0	0	0	0	0	0.0236004	0.110292	0.00199291	0	0	0	0	0.00345181	0	0
Myxococcota	0.238626	0.326184	0.00305801	0.0520924	0.00597872	0.3829	0.0642041	0.639085	0.00876937	0.0152832	0.00846238	0.238626	0.326184	0.0203764	0.362063	0.0108383	0	0	0.0275057	0.288006	0.00385243
Nanoarchaeota	0.128491	0.333224	0.0244641	0.0347283	0.041851	0.0484684	0.0171211	0.696747	3.25636	1.49993	3.25379	0.128491	0.333224	0.0336811	0.254112	2.67003	0	0	0.00874063	0.383653	1.01333
Nanohaloarchaeota	0.367117	0.302717	0.574906	0.5325	0.508191	0.46772	0.894577	0.903368	13.3856	17.7241	15.3623	0.367117	0.302717	0.538532	0.755222	15.4907	0	0	0.0337642	0.249023	7.27354
Nitrospirota	0.624099	0	0	0.00289402	0	0.029081	0	0.00480515	0	0.00436662	0	0.624099	0	0.000964674	0.0112954	0.00145554	0	0	0.00167086	0.0155891	0.00252107
Patescibacteria	0.0629343	0.0915192	0	0.0347283	0.0597872	0.269	0.0214014	0.518956	0.0526162	0.34933	0.152323	0.0629343	0.0915192	0.0315051	0.269786	0.184756	0	0	0.0300236	0.248778	0.150992
Planctomycetota	0.217648	1.13108	0	0.0202581	0.0119574	0.358666	0.0556435	0.389217	0.0496931	0.0327497	0.00846238	0.217648	1.13108	0.0107385	0.267842	0.0303017	0	0	0.0101839	0.184403	0.0207241
Proteobacteria	31.6691	36.2299	0.253815	0.931875	1.11802	6.25242	2.40979	6.49176	4.17714	5.82726	3.0253	31.6691	36.2299	0.767903	5.05133	4.34323	0	0	0.454838	2.29076	1.40834
Sumerlaeota	0.0314672	0.112639	0	0	0	0.00242342	0	0	0.0116925	0	0	0.0314672	0.112639	0	0.000807807	0.0038975	0	0	0	0.00139916	0.00675066
Verrucomicrobiota	0.652943	3.07176	0	0.0260462	0.0239149	0.525882	0.145529	0.413243	0.432622	0.244531	0.0846238	0.652943	3.07176	0.0166537	0.361551	0.253926	0	0	0.0144618	0.195374	0.174189
Other	0.270093	0.0938659	0	0.00289402	0	0.0436216	0.0171211	0.0240258	0.00584624	0	0.0550055	0.270093	0.0938659	0.000964674	0.0282561	0.0332374	0	0	0.00167086	0.0137474	0.0302115
Unclassified	0.0708011	0.248745	0	0	0	0	0	0	0	0	0.00846238	0.0708011	0.248745	0	0	0.00282079	0	0	0	0	0.00488576

## Sheet: Family
								RELATIVE ABUNDANCE						AVERAGE				STANDARD DEV.
FAMILY	Cold Pond May P1	Cold pond July P2	Crys. Pond May P3	Cryst. Pond May P4	Cryst. Pond May P5	Cryst. Pond July P6	Cryst. Pond July P7	Cryst. Pond July P8	Feed. Pond P9	Feed. Pond P10	Feed. Pond P11	Cold Pond May P1	Cold Pond July P2	Cryst. Pond May P3-P5	Cryst. Pond July P6-P8	Feed. Pond July P9-P11	Cold Pond May P1	Cold Pond July P2	Cryst. Pond May P3-P5	Cryst. Pond July P6-P8	Feed. Pond July P9-P11
AEGEAN-169 marine group	0.925659	2.43817	0	0.00289402	0.0119574	0.00242342	0.00428027	0.00480515	0	0	0	0.925659	2.43817	0.00495048	0.00383628	0	0	0	0.00623833	0.0012514	0
Alteromonadaceae	0.131113	0.476369	0	0	0.00597872	0.0145405	0.00428027	0.0096103	0.0116925	0.00873324	0.00423119	0.131113	0.476369	0.00199291	0.00947703	0.00821897	0	0	0.00345181	0.00513142	0.00375714
Balneolaceae	0.0629343	0.215891	0.0397541	0.0318342	0.041851	0.00242342	0.0556435	0	0.245542	0.227064	0.0296183	0.0629343	0.215891	0.0378131	0.0193557	0.167408	0	0	0.00528295	0.0314496	0.119687
Bdellovibrionaceae	0.167825	0.807246	0	0	0	0.0121171	0	0.0096103	0	0.00873324	0	0.167825	0.807246	0	0.00724247	0.00291108	0	0	0	0.00639617	0.00504214
Beijerinckiaceae	1.46322	0.00234665	0.00305801	0.00868206	0.00597872	0.903936	0.214014	0.0192206	0.192926	0.0873324	0.0507743	1.46322	0.00234665	0.00590626	0.379057	0.110344	0	0	0.00281273	0.464876	0.0738169
Brevibacteriaceae	0.0209781	0	0.00611602	0.0115761	0	0.00242342	0	0.00480515	0.0321543	0.0130999	0.0465431	0.0209781	0	0.00589737	0.00240952	0.0305991	0	0	0.00579114	0.00240261	0.0167758
Burkholderiaceae	1.03842	0.00469329	0.00305801	0.00289402	0	0.489531	0.14981	0.0336361	0.0146156	0.0261997	0.0761615	1.03842	0.00469329	0.00198401	0.224325	0.0389923	0	0	0.00172016	0.236906	0.0327064
Caldilineaceae	0.951881	0.185385	0.00305801	0	0.00597872	0.046045	0.00428027	0.0288309	0.00292312	0.0240164	0	0.951881	0.185385	0.00301224	0.0263854	0.00897985	0	0	0.00298962	0.0209895	0.0131038
Crocinitomicaceae	0.170447	0.00938659	0	0	0	0.00484684	0	0	0	0	0	0.170447	0.00938659	0	0.00161561	0	0	0	0	0.00279832	0
Cryomorphaceae	0.907303	0.0422396	0	0.00289402	0	0	0	0	0	0.00873324	0	0.907303	0.0422396	0.000964674	0	0.00291108	0	0	0.00167086	0	0.00504214
Cyanobiaceae	0.815524	5.23068	0.00305801	0.00578804	0.0119574	0.00242342	0	0.00480515	0	0.00218331	0.00846238	0.815524	5.23068	0.00693449	0.00240952	0.00354857	0	0	0.00455913	0.00240261	0.00439328
Cyclobacteriaceae	0.338272	1.38921	0	0	0	0.00484684	0	0.0096103	0	0	0.0126936	0.338272	1.38921	0	0.00481905	0.00423119	0	0	0	0.00480521	0.00732864
DEV007	0.144224	0.478716	0	0	0	0	0	0	0	0	0	0.144224	0.478716	0	0	0	0	0	0	0	0
Endozoicomonadaceae	0.356628	0	0	0	0.0119574	0.593738	0.205453	0	0	0	0	0.356628	0	0.00398581	0.266397	0	0	0	0.00690363	0.301524	0
Enterobacteriaceae	0.251737	0.00703994	0.00611602	0.00289402	0	0.0121171	0.124128	0.0096103	0.0146156	0.028383	0.0338495	0.251737	0.00703994	0.00300335	0.0486184	0.0256161	0	0	0.00305948	0.0654051	0.00991101
Flavobacteriaceae	1.4134	2.34195	0.00917403	0.0376223	0.0358723	0.0339279	0.00428027	0.129739	0.00292312	0.0152832	0.0253872	1.4134	2.34195	0.0275562	0.0559824	0.0145312	0	0	0.0159435	0.0655727	0.0112509
Fodinicurvataceae	0.099646	0.175998	0.0428121	0.167853	0.328829	0.00242342	0.00428027	0.062467	1.33879	2.00646	0.346958	0.099646	0.175998	0.179832	0.0230569	1.23074	0	0	0.143384	0.0341428	0.835012
Francisellaceae	0.451029	1.98057	0	0.00578804	0.00597872	0	0	0	0.04677	0.028383	0	0.451029	1.98057	0.00392225	0	0.025051	0	0	0.00339811	0	0.0235623
Geminicoccaceae	0.0760456	0.239358	0	0	0	0	0.00428027	0	0	0	0.00846238	0.0760456	0.239358	0	0.00142676	0.00282079	0	0	0	0.00247122	0.00488576
Gemmatimonadaceae	0.00262226	0.00703994	0	0.0202581	0	0.404711	0.047083	0.518956	0.0175387	0.00654993	0.0169248	0.00262226	0.00703994	0.00675272	0.323583	0.0136711	0	0	0.011696	0.246176	0.00617479
Gimesiaceae	0.0340894	0.255784	0	0	0.00597872	0	0	0	0	0	0	0.0340894	0.255784	0.00199291	0	0	0	0	0.00345181	0	0
Halieaceae	2.27088	0.194772	0	0	0	0	0	0	0	0.00873324	0.00423119	2.27088	0.194772	0	0	0.00432148	0	0	0	0	0.00436732
Halococcaceae	0.0734234	0.00938659	0.0366961	0.0578804	0.083702	0.37563	0.0599238	0.533372	0.988015	0.951923	0.596598	0.0734234	0.00938659	0.0594262	0.322975	0.845512	0	0	0.023541	0.241076	0.21632
Haloferacaceae	21.8671	1.22495	73.0681	46.5127	39.6568	79.1295	81.2396	64.4131	50.4852	49.3537	58.107	21.8671	1.22495	53.0792	74.9274	52.6486	0	0	17.647	9.16659	4.76078
Halomicrobiaceae	8.83965	0.506876	7.28724	25.7857	28.4288	1.81756	2.76506	4.43996	7.07688	6.70276	6.50334	8.83965	0.506876	20.5006	3.00753	6.76099	0	0	11.5192	1.32791	0.291168
Halomonadaceae	0.0419562	0.0234665	0.0366961	0.0173641	0.0179361	0.0484684	0.196893	0.201816	0.803859	1.37112	0.258103	0.0419562	0.0234665	0.0239988	0.149059	0.811027	0	0	0.0109999	0.0871489	0.556543
Hyphomicrobiaceae	0.222892	0.614821	0	0.0144701	0	0.0727026	0.0171211	0.110518	0.00292312	0.0371163	0.00846238	0.222892	0.614821	0.00482337	0.0667807	0.0161673	0	0	0.00835432	0.0469795	0.0183526
Hyphomonadaceae	0.403829	2.64467	0.00305801	0.00868206	0	0.181756	0.0128408	0.197011	0.0116925	0.00654993	0.0253872	0.403829	2.64467	0.00391336	0.130536	0.0145432	0	0	0.00440378	0.102212	0.00973679
Ilumatobacteraceae	0.0917792	0.347304	0	0.00868206	0	0.0339279	0.0171211	0.0576618	0	0.00218331	0.00846238	0.0917792	0.347304	0.00289402	0.0362369	0.00354857	0	0	0.00501259	0.0203688	0.00439328
KI89A clade	0.385473	0.206505	0	0.00289402	0	0.00242342	0	0	0	0	0.00846238	0.385473	0.206505	0.000964674	0.000807807	0.00282079	0	0	0.00167086	0.00139916	0.00488576
Kiloniellaceae	0.0708011	0.281598	0	0	0	0.0218108	0	0.00480515	0	0	0	0.0708011	0.281598	0	0.00887198	0	0	0	0	0.01146	0
Litoricolaceae	0.676544	0.136106	0	0	0	0	0	0	0	0	0	0.676544	0.136106	0	0	0	0	0	0	0	0
Methyloligellaceae	0.11538	0.344957	0	0	0	0.0145405	0	0.00480515	0	0	0	0.11538	0.344957	0	0.00644856	0	0	0	0	0.00740826	0
Methylophilaceae	0.736856	0	0	0.00289402	0	0.126018	0.0171211	0.273894	0	0.00436662	0	0.736856	0	0.000964674	0.139011	0.00145554	0	0	0.00167086	0.128878	0.00252107
Micavibrionaceae	0.11538	0.638288	0.0152901	0.0376223	0.0597872	0.00242342	0	0.00480515	0.0701549	0.0851491	0.0253872	0.11538	0.638288	0.0375665	0.00240952	0.0602304	0	0	0.0222486	0.00240261	0.0310925
Microbacteriaceae	0.61361	0.999671	0	0	0.00597872	0.0775494	0	0.0768824	0.00584624	0.0174665	0.0423119	0.61361	0.999671	0.00199291	0.0514773	0.0218749	0	0	0.00345181	0.0445819	0.0186283
Microcystaceae	0.388095	2.72446	0	0	0.00597872	0	0	0	0	0.00218331	0	0.388095	2.72446	0.00199291	0	0.00072777	0	0	0.00345181	0	0.00126054
Microtrichaceae	0.747345	0.603088	0.00305801	0.00289402	0.00597872	0.0145405	0	0	0	0	0	0.747345	0.603088	0.00397692	0.00484684	0	0	0	0.00173555	0.00839497	0
Moraxellaceae	0.291071	0.633595	0.0152901	0.00578804	0.00597872	0.0169639	0.0856054	0.14896	0.0496931	0.115715	0.181941	0.291071	0.633595	0.00901894	0.083843	0.115783	0	0	0.00543178	0.0660155	0.0661241
Mycoplasmataceae	1.95621	0	0	0	0.0119574	0.111477	0.0342422	0	0.00584624	0.00218331	0.021156	1.95621	0	0.00398581	0.0485732	0.00972851	0	0	0.00690363	0.0571037	0.0100645
Nannocystaceae	0.0419562	0.248745	0	0	0	0.00969368	0	0.00480515	0	0.00436662	0	0.0419562	0.248745	0	0.00483294	0.00145554	0	0	0	0.0048469	0.00252107
Nanosalinaceae	0.367117	0.302717	0.574906	0.5325	0.508191	0.46772	0.894577	0.903368	18.3856	17.7241	10.3623	0.367117	0.302717	0.538532	0.755222	15.4907	0	0	0.0337642	0.249023	7.27354
Nitrococcaceae	0.0550675	0.00469329	0.0366961	0.228628	0.352744	0.00242342	0	0.0192206	0.0760012	0.157198	0.0380807	0.0550675	0.00469329	0.206023	0.00721467	0.0904268	0	0	0.159232	0.0104678	0.060855
Nitrosococcaceae	0.409073	0.0633595	0	0	0	0.00242342	0	0	0	0	0	0.409073	0.0633595	0	0.000807807	0	0	0	0	0.00139916	0
Nitrosomonadaceae	0	0.0117332	0	0.0289402	0	0.232648	0.0214014	0.345971	0.102309	0.0502161	0.00846238	0	0.0117332	0.00964674	0.200007	0.0536626	0	0	0.0167086	0.164728	0.0470183
Nitrospiraceae	0.624099	0	0	0.00289402	0	0.029081	0	0.00480515	0	0.00436662	0	0.624099	0	0.000964674	0.0112954	0.00145554	0	0	0.00167086	0.0155891	0.00252107
Nocardiaceae	0.238626	0.00234665	0.0152901	0.0173641	0.0119574	0.0339279	0.0727646	0.00480515	0.00292312	0.00873324	0.0126936	0.238626	0.00234665	0.0148705	0.0371659	0.00811665	0	0	0.00272765	0.0340953	0.00491433
Nodosilineaceae	0.0944015	0.657061	0	0.00289402	0	0	0	0	0	0	0	0.0944015	0.657061	0.000964674	0	0	0	0	0.00167086	0	0
NS11-12 marine group	0.427429	0.0211198	0	0	0	0.00242342	0	0	0	0	0	0.427429	0.0211198	0	0.000807807	0	0	0	0	0.00139916	0
NS9 marine group	0.283204	0.0164265	0	0	0.00597872	0	0	0	0	0	0	0.283204	0.0164265	0.00199291	0	0	0	0	0.00345181	0	0
Other	13.5938	27.972	1.92043	3.45836	3.79051	7.48837	3.12888	13.1517	6.68226	6.14602	9.4821	13.5938	27.972	11.7403	8.14029	7.7055	0	0	14.0581	7.0872	1.67861
Oxalobacteraceae	0.0288449	0.140799	0	0	0.00597872	0.046045	0.0513633	0.0288309	0.00292312	0.0174665	0	0.0288449	0.140799	0.00199291	0.0420797	0.00679654	0	0	0.00345181	0.0117779	0.00935532
Parvularculaceae	0.377606	2.22227	0.00305801	0	0.00597872	0	0	0	0	0.00436662	0	0.377606	2.22227	0.00301224	0	0.00145554	0	0	0.00298962	0	0.00252107
Pedosphaeraceae	0.340894	1.97588	0	0.00578804	0.0239149	0.235072	0.00856054	0.124934	0.00584624	0.00436662	0.00423119	0.340894	1.97588	0.00990097	0.122855	0.00481469	0	0	0.0124767	0.11327	0.000895918
Phalacroma mitra	0.259604	0.00938659	0	0	0	0	0	0	0	0	0	0.259604	0.00938659	0	0	0	0	0	0	0	0
Phormidesmiaceae	0.330405	1.94302	0	0	0.00597872	0	0	0	0	0.00218331	0	0.330405	1.94302	0.00199291	0	0.00072777	0	0	0.00345181	0	0.00126054
Pirellulaceae	0.0812902	0.248745	0	0.00289402	0.00597872	0.0896665	0.0256816	0.0768824	0.0116925	0.00436662	0.00846238	0.0812902	0.248745	0.00295758	0.0640769	0.00817383	0	0	0.00298986	0.0338601	0.00367145
Pseudohongiellaceae	0.144224	0.0657061	0	0.00289402	0	0.0557387	0.00428027	0.0144155	0	0.00218331	0	0.144224	0.0657061	0.000964674	0.0248115	0.00072777	0	0	0.00167086	0.0272589	0.00126054
Pseudomonadaceae	0.110135	0.039893	0.012232	0.0202581	0	0.128441	0.0813252	0.129739	0.0496931	0.128815	0.469662	0.110135	0.039893	0.0108301	0.113169	0.216057	0	0	0.0102016	0.0275848	0.223163
Puniceicoccaceae	0.0655566	0.175998	0	0.00578804	0	0.00242342	0	0.0144155	0.37416	0.198681	0.0803927	0.0655566	0.175998	0.00192935	0.00561296	0.217745	0	0	0.00334173	0.00771889	0.147808
Rhizobiaceae	0.165203	0.366077	0.00305801	0.00289402	0	0.0969368	0	0.197011	0	0.0458495	0.0676991	0.165203	0.366077	0.00198401	0.0979827	0.0378495	0	0	0.00172016	0.0985098	0.0345513
Rhodobacteraceae	1.92736	3.44253	0.00305801	0.0723505	0.113596	0.0411981	0.0428027	0.0864927	0.114002	0.187765	0.169248	1.92736	3.44253	0.0630014	0.0568312	0.157005	0	0	0.0558587	0.0257002	0.0383753
Rhodothermaceae	7.08273	2.94739	16.7487	22.3737	25.84	5.0189	9.54073	9.91783	7.71996	10.3271	13.6202	7.08273	2.94739	21.6541	8.15915	10.5557	0	0	4.58816	2.72607	2.95676
Rubidibacteraceae	0.0629343	0.0962125	0.0550442	0.263356	0.406553	0.00969368	0	0.0096103	1.02309	2.11999	0.262334	0.0629343	0.0962125	0.241651	0.00643466	1.13514	0	0	0.176757	0.00557274	0.933885
Rubritaleaceae	0.0786679	0.351997	0	0	0	0.0218108	0.00428027	0.0144155	0.00292312	0.00218331	0	0.0786679	0.351997	0	0.0135022	0.00170214	0	0	0	0.00880087	0.0015198
Sandaracinaceae	0.0157336	0.0351997	0.00305801	0.0520924	0	0.152675	0.0299619	0.451684	0.00584624	0.00436662	0	0.0157336	0.0351997	0.0183835	0.211441	0.00340429	0	0	0.0292328	0.216916	0.00303961
Saprospiraceae	1.75429	10.5482	0.00305801	0.0173641	0.041851	0.0969368	0.0171211	0.201816	0.00584624	0	0.00423119	1.75429	10.5482	0.0207577	0.105291	0.00335915	0	0	0.0196179	0.0926306	0.0030191
SAR11 Clade I	8.35977	1.14516	0.012232	0.00578804	0.00597872	0.00242342	0.0171211	0.0192206	0.00292312	0.00436662	0.0169248	8.35977	1.14516	0.0079996	0.0129217	0.0080715	0	0	0.00366664	0.00915218	0.00770105
SAR11 Clade II	0.0576898	0.192425	0	0.00289402	0.00597872	0.00242342	0.00428027	0	0	0	0.00423119	0.0576898	0.192425	0.00295758	0.00223456	0.0014104	0	0	0.00298986	0.00214638	0.00244288
SAR11 Clade III	1.60482	1.58399	0	0	0.00597872	0.00242342	0	0	0	0.00218331	0	1.60482	1.58399	0.00199291	0.000807807	0.00072777	0	0	0.00345181	0.00139916	0.00126054
SAR116 clade	0.508719	0.647674	0	0.00289402	0	0.00242342	0	0	0	0	0.00846238	0.508719	0.647674	0.000964674	0.000807807	0.00282079	0	0	0.00167086	0.00139916	0.00488576
SAR86 clade	1.02006	0	0	0	0.00597872	0.00242342	0	0	0.00292312	0	0	1.02006	0	0.00199291	0.000807807	0.000974374	0	0	0.00345181	0.00139916	0.00168767
Sphingomonadaceae	0.409073	0.44117	0.00917403	0.0376223	0.0119574	0.339279	0.0642041	0.254673	0.0409237	0.130999	0.0803927	0.409073	0.44117	0.0195846	0.219385	0.084105	0	0	0.015683	0.140892	0.0451521
Spongiibacteraceae	0.13898	0.42005	0	0.00578804	0	0.0169639	0.00428027	0.0816876	0	0.00218331	0	0.13898	0.42005	0.00192935	0.0343106	0.00072777	0	0	0.00334173	0.0415169	0.00126054
Staphylococcaceae	0.0760456	0.0140799	0	0.00578804	0.0119574	0.0266576	0.368103	1.14363	0.543701	0.94974	0.774308	0.0760456	0.0140799	0.00591516	0.512796	0.755916	0	0	0.00597973	0.572369	0.203644
Stappiaceae	0.647699	3.5669	0	0	0.00597872	0	0	0	0	0	0	0.647699	3.5669	0.00199291	0	0	0	0	0.00345181	0	0
Terasakiellaceae	0.0629343	0.326184	0	0	0.00597872	0	0	0	0	0	0	0.0629343	0.326184	0.00199291	0	0	0	0	0.00345181	0	0
Thermoanaerobaculaceae	0.25436	0.0821326	0	0.0173641	0	0.0218108	0	0.0192206	0.00292312	0.00436662	0	0.25436	0.0821326	0.00578804	0.0136771	0.00242991	0	0	0.0100252	0.0119153	0.0022247
Thiomicrospiraceae	0.188803	0	0.012232	0.00289402	0.0119574	0.00484684	0.0214014	0.0096103	0.00876937	0.00436662	0.0126936	0.188803	0	0.00902783	0.0119528	0.00860985	0	0	0.00531381	0.00852224	0.00416577
Unclassified	7.11158	9.22467	0.00611602	0.0463043	0.0538084	0.496801	0.15409	1.01869	0.324467	0.552378	0.926631	7.11158	9.22467	0.0354096	0.556528	0.601158	0	0	0.0256449	0.435385	0.304032
Vibrionaceae	0.621476	0.00234665	0	0.00578804	0	0.046045	0.124128	0.0192206	0.0438468	0.0174665	0.0803927	0.621476	0.00234665	0.00192935	0.0631312	0.0472353	0	0	0.00334173	0.0545008	0.0315996
Vicinamibacteraceae	0	0.0117332	0	0.0173641	0	0.186603	0.047083	0.331555	0.0438468	0.0240164	0.0169248	0	0.0117332	0.00578804	0.188414	0.0282627	0	0	0.0100252	0.142245	0.0139543
Weeksellaceae	0.246493	0.00938659	0	0	0	0.00484684	0.00428027	0.0864927	0	0.0109166	0.0380807	0.246493	0.00938659	0	0.0318733	0.0163324	0	0	0	0.0473027	0.0196095

## Sheet: Genus
					RELATIVE ABUNDANCE									AVERAGE				STANDARD DEVIATION
GENUS	Cold Pond May P1	Cold pond July P2	Cryst. Pond May P3	Cryst. Pond May P4	Cryst. Pond May P5	Cryst. Pond July P6	Cryst. Pond July P7	Cryst. Pond July P8	Feed. Pond P9	Feed. Pond P10	Feed. Pond P11	Cold Pond May P12	Cold Pond July P22	Cryst. Pond May P3-P5	Cryst. Pond July P6-P8	Feed. Pond July P9-P11	Cold Pond May P13	Cold Pond July P23	Cryst. Pond May P3-P52	Cryst. Pond July P6-P82	Feed. Pond July P9-P112	Column1	Column2	Column3
Acidibacter	0	0	0	0.0144701	0	0.252036	0.00428027	0.16818	0.00292312	0.0109166	0	0	0	0.00482337	0.141499	0.00461323	0	0,00	0.00835432	0.126014	0.00565112
Acinetobacter	0.136358	0.626555	0.00305801	0	0	0.00727026	0.0599238	0.0288309	0.0438468	0.0916991	0.143861	0.136358	0.626555	0.00101934	0.0320083	0.0931355	0	0	0.00176554	0.0264702	0.0500223
Aestuariibacter	0.0576898	0.255784	0	0	0	0	0	0	0	0	0	0.0576898	0.255784	0	0	0	0	0	0	0	0
Albidovulum	0.152091	0	0	0	0	0	0	0	0	0.00218331	0	0.152091	0	0	0	0.00072777	0	0	0	0	0.00126054
Aureicoccus	0.0183558	0.211198	0	0	0	0	0	0	0	0	0	0.0183558	0.211198	0	0	0	0	0	0	0	0
Bauldia	0.0393339	0.222931	0	0.0144701	0	0.0872431	0.0128408	0.062467	0	0.00218331	0	0.0393339	0.222931	0.00482337	0.0541836	0.00072777	0	0	0.00835432	0.0378865	0.00126054
Candidatus Aquiluna	0.304183	0	0	0	0	0	0	0	0	0	0	0.304183	0	0	0	0	0	0	0	0	0
Candidatus Haloredivivus	0.285827	0.239358	0.422005	0.399375	0.37068	0.363513	0.569276	0.600644	16.8869	14.6369	6.69375	0.285827	0.239358	0.397354	0.511144	12.7392	0	0	0.0257222	0.128811	5.355
Candidatus Megaira	0.0209781	0.154879	0	0	0	0	0	0	0	0	0	0.0209781	0.154879	0	0	0	0	0	0	0	0
Candidatus Puniceispirillum	0.207159	0.279251	0	0	0	0	0	0	0	0	0	0.207159	0.279251	0	0	0	0	0	0	0	0
Candidatus Tenderia	0.099646	0.361384	0	0	0	0.00242342	0	0	0	0	0	0.099646	0.361384	0	0.000807807	0	0	0	0	0.00139916	0
Chaetoceros	0.183558	0	0	0	0	0	0	0	0	0	0	0.183558	0	0	0	0	0	0	0	0	0
SAR11 Clade Ia	8.34929	1.13812	0.012232	0.00578804	0.00597872	0.00242342	0.0171211	0.0192206	0.00292312	0.00436662	0.0169248	8.34929	1.13812	0.0079996	0.0129217	0.0080715	0	0	0.00366664	0.00915218	0.00770105
Corynebacterium	0.0183558	0.00234665	0	0	0	0.0193874	0.0898857	0.374802	0.119848	0.0785992	0.122705	0.0183558	0.00234665	0	0.161358	0.107051	0	0	0	0.188178	0.024681
Cutibacterium	0.0393339	0.0516262	0	0.00289402	0	0.00969368	0.0813252	0.120129	0.0496931	0.235798	0.613523	0.0393339	0.0516262	0.000964674	0.0703825	0.299671	0	0	0.00167086	0.0560248	0.287291
Cyanobium PCC-6307	0.0944015	0.718074	0	0	0	0	0	0	0	0	0	0.0944015	0.718074	0	0	0	0	0	0	0	0
Cyanothece	0.283204	2.15657	0	0	0.00597872	0	0	0	0	0.00218331	0	0.283204	2.15657	0.00199291	0	0.00072777	0	0	0.00345181	0	0.00126054
Dactylococcopsis PCC-8305	0.0629343	0.0962125	0.0550442	0.263356	0.406553	0.00969368	0	0.0096103	1.02309	2.11999	0.262334	0.0629343	0.0962125	0.241651	0.00643466	1.13514	0	0	0.176757	0.00557274	0.933885
Ekhidna	0.0340894	0.194772	0	0	0	0	0	0	0	0	0.00846238	0.0340894	0.194772	0	0	0.00282079	0	0	0	0	0.00488576
Elizabethkingia	0.236004	0	0	0	0	0	0	0	0	0.00218331	0.0380807	0.236004	0	0	0	0.0134213	0	0	0	0	0.0213835
Erwinia	0	0	0	0	0	0	0	0	0.0116925	0	0	0	0	0	0	0.0038975	0	0	0	0	0.00675066
Exanthemachrysis	0.0288449	0.187732	0	0	0	0	0	0.00480515	0	0	0	0.0288449	0.187732	0	0.00160172	0	0	0	0	0.00277426	0
Exiguobacterium	0	0	0	0	0	0.00242342	0	0	0.00876937	0.00218331	0.346958	0	0	0	0.000807807	0.119303	0	0	0	0.00139916	0.197182
Filomicrobium	0.222892	0.614821	0	0	0	0.0218108	0	0.0096103	0	0.00436662	0	0.222892	0.614821	0	0.0104737	0.00145554	0	0	0	0.010931	0.00252107
Fluviicola	0.141602	0	0	0	0	0.00484684	0	0	0	0	0	0.141602	0	0	0.00161561	0	0	0	0	0.00279832	0
Fulvivirga	0.0419562	0.201812	0	0	0	0	0	0	0	0	0	0.0419562	0.201812	0	0	0	0	0	0	0	0
Haemophilus	0.0236004	0	0	0	0	0.00969368	0.132688	0.451684	0.0613856	0.063316	0.143861	0.0236004	0	0	0.198022	0.0895207	0	0	0	0.228123	0.0470696
Halapricum	0.256982	0.0211198	0.577964	0.587486	0.502212	1.14385	1.11715	1.35986	0.932476	0.694293	1.04087	0.256982	0.0211198	0.555887	1.20695	0.889214	0	0	0.0467274	0.13309	0.177294
Halioglobus	0.805035	0.0187732	0	0	0	0	0	0	0	0	0	0.805035	0.0187732	0	0	0	0	0	0	0	0
Haloarcula	0.0157336	0.00234665	0.146785	0.0636685	0.041851	0	0.0128408	0	0.581701	0.696476	0.0550055	0.0157336	0.00234665	0.0841013	0.00428027	0.444394	0	0	0.0553704	0.00741365	0.342069
Halobellus	3.4273	0.133759	7.61139	7.29004	7.29403	12.6163	11.6252	11.6477	2.52265	2.89289	7.93772	3.4273	0.133759	7.39849	11.9631	4.45109	0	0	0.184389	0.56584	3.02518
Halococcus	0.0734234	0.00938659	0.0366961	0.0578804	0.083702	0.37563	0.0599238	0.533372	0.988015	0.951923	0.596598	0.0734234	0.00938659	0.0594262	0.322975	0.845512	0	0	0.023541	0.241076	0.21632
Haloferax	0.00262226	0.00234665	0	0	0	0	0	0	0.526162	0.748876	0.148092	0.00262226	0.00234665	0	0	0.474376	0	0	0	0	0.303721
Halohasta	0.317294	0.00469329	0.425063	0.781386	0.890829	0.00484684	0.0214014	0.0480515	0.830167	0.851491	0.308877	0.317294	0.00469329	0.699093	0.0247666	0.663512	0	0	0.243543	0.021798	0.307308
Halomarina	0.251737	0.00938659	1.1651	0.5325	0.944637	0.0799729	0.0856054	0.115324	0.292312	0.541461	0.262334	0.251737	0.00938659	0.880746	0.093634	0.365369	0	0	0.321104	0.0189937	0.153235
Halomicroarcula	0.0786679	0.0187732	0.657472	0.150489	0.131532	0.140558	0.0898857	0.427658	2.29757	1.6353	0.748921	0.0786679	0.0187732	0.313164	0.219368	1.5606	0	0	0.29833	0.182156	0.777024
Halonotius	1.85394	0.168959	16.1646	3.03293	4.09542	4.16828	10.1314	8.81745	11.4177	11.8379	6.76991	1.85394	0.168959	7.76433	7.70571	10.0085	0	0	7.29425	3.13316	2.81257
Halopeptonella	0.0472007	0.00469329	0.0275221	0.214158	0.334808	0.00242342	0	0.0192206	0.0760012	0.157198	0.0380807	0.0472007	0.00469329	0.192163	0.00721467	0.0904268	0	0	0.154819	0.0104678	0.060855
Haloplanus	0.728989	0.079786	1.39139	1.21838	1.2077	2.49128	1.68215	6.38605	7.72289	6.79665	5.19167	0.728989	0.079786	1.27249	3.51982	6.5704	0	0	0.103111	2.51497	1.28068
Haloquadratum	4.24282	0.244051	15.6723	8.7139	6.4032	24.9612	16.4576	13.5361	8.1789	6.73115	16.9205	4.24282	0.244051	10.2631	18.3183	10.6102	0	0	4.82485	5.93548	5.51265
Halorubrum	10.0118	0.497489	29.9838	22.2637	17.428	32.6435	39.2159	22.1037	14.8378	13.4688	18.0333	10.0118	0.497489	23.2252	31.321	15.4467	0	0	6.33289	8.63239	2.34237
Halospina	0.00786679	0.00234665	0.0244641	0.00868206	0.0119574	0	0	0	0.13154	0.338413	0.0507743	0.00786679	0.00234665	0.0150345	0	0.173576	0	0	0.00832883	0	0.148355
Halovenus	0.141602	0.00469329	0.412831	0.28072	0.209255	0.416828	0.393785	0.451684	0.464776	0.32313	0.380807	0.141602	0.00469329	0.300935	0.420766	0.389571	0	0	0.103283	0.0291497	0.0712287
Hoeflea	0.0393339	0.122026	0	0	0	0	0	0	0	0	0	0.0393339	0.122026	0	0	0	0	0	0	0	0
Hyphomonas	0.060312	0.281598	0	0	0	0	0	0	0	0	0	0.060312	0.281598	0	0	0	0	0	0	0	0
Ilumatobacter	0.0917792	0.344957	0	0.00868206	0	0.0315045	0.0128408	0.0384412	0	0	0	0.0917792	0.344957	0.00289402	0.0275955	0	0	0	0.00501259	0.0132403	0
Kistimonas	0.351383	0	0	0	0.0119574	0.593738	0.205453	0	0	0	0	0.351383	0	0.00398581	0.266397	0	0	0	0.00690363	0.301524	0
Labrenzia	0.049823	0.199465	0	0	0	0	0	0	0	0	0	0.049823	0.199465	0	0	0	0	0	0	0	0
Limibaculum	0.0340894	0.164265	0	0.00289402	0	0	0	0	0	0	0	0.0340894	0.164265	0.000964674	0	0	0	0	0.00167086	0	0
Litoricola	0.676544	0.136106	0	0	0	0	0	0	0	0	0	0.676544	0.136106	0	0	0	0	0	0	0	0
Maricaulis	0.0131113	0.161919	0	0	0	0	0	0	0	0	0	0.0131113	0.161919	0	0	0	0	0	0	0	0
Methylobacterium-Methylorubrum	1.40029	0	0.00305801	0.00868206	0.00597872	0.891819	0.209733	0.0096103	0.0701549	0.0698659	0.0380807	1.40029	0	0.00590626	0.370387	0.0593672	0	0	0.00281273	0.462526	0.0184352
Methyloceanibacter	0.102268	0.321491	0	0	0	0.00727026	0	0	0	0	0	0.102268	0.321491	0	0.00242342	0	0	0	0	0.00419749	0
ML602J-51	0.128491	0	0	0	0	0	0	0	0	0	0	0.128491	0	0	0	0	0	0	0	0	0
Mycoplasma	1.95621	0	0	0	0.0119574	0.111477	0.0342422	0	0.00584624	0.00218331	0.021156	1.95621	0	0.00398581	0.0485732	0.00972851	0	0	0.00690363	0.0571037	0.0100645
Natronomonas	8.17622	0.44117	4.34543	24.3214	26.6591	0.312621	1.12571	2.24881	1.78895	1.62438	3.79115	8.17622	0.44117	18.442	1.22905	2.40149	0	0	12.2638	0.972222	1.20629
Nitrospira	0.624099	0	0	0.00289402	0	0.029081	0	0.00480515	0	0.00436662	0	0.624099	0	0.000964674	0.0112954	0.00145554	0	0	0.00167086	0.0155891	0.00252107
Oceanicaulis	0.0314672	0.262824	0	0	0	0	0	0	0	0.00218331	0.00846238	0.0314672	0.262824	0	0	0.00354857	0	0	0	0	0.00439328
OM27 clade	0.141602	0.7345	0	0	0	0.0121171	0	0.0096103	0	0	0	0.141602	0.7345	0	0.00724247	0	0	0	0	0.00639617	0
Pantoea	0.0104891	0	0	0	0	0.00242342	0.0128408	0.437269	0.0321543	0.0829658	0.0296183	0.0104891	0	0	0.150844	0.0482462	0	0	0	0.248106	0.0300948
Parvularcula	0.340894	2.18942	0	0	0.00597872	0	0	0	0	0.00218331	0	0.340894	2.18942	0.00199291	0	0.00072777	0	0	0.00345181	0	0.00126054
Phalacroma mitra	0.259604	0.00938659	0	0	0	0	0	0	0	0	0	0.259604	0.00938659	0	0	0	0	0	0	0	0
Planoglabratella opercularis	0.107513	0.218238	0	0	0	0	0	0	0	0	0	0.107513	0.218238	0	0	0	0	0	0	0	0
Prasinococcus	0.0524453	0.300371	0	0	0	0	0	0	0	0	0	0.0524453	0.300371	0	0	0	0	0	0	0	0
Pseudohongiella	0.144224	0.0657061	0	0	0	0.0266576	0.00428027	0.00480515	0	0.00218331	0	0.144224	0.0657061	0	0.0119143	0.00072777	0	0	0	0.0127707	0.00126054
Pseudomonas	0.099646	0.039893	0.00917403	0.0202581	0	0.126018	0.0813252	0.124934	0.0496931	0.111349	0.0761615	0.099646	0.039893	0.00981073	0.110759	0.0790678	0	0	0.0101441	0.0254962	0.0309305
Psychrobacter	0.149469	0	0.012232	0.00578804	0.00597872	0	0	0.0096103	0	0.0152832	0.0338495	0.149469	0	0.0079996	0.00320343	0.0163776	0	0	0.00366664	0.00554851	0.0169513
Puniceicoccus	0.00524453	0	0	0.00289402	0	0	0	0.0144155	0.362467	0.198681	0.0761615	0.00524453	0	0.000964674	0.00480515	0.212437	0	0	0.00167086	0.00832277	0.143648
Rheinheimera	0.0419562	0.215891	0	0	0	0	0	0.00480515	0.0116925	0	0.00423119	0.0419562	0.215891	0	0.00160172	0.00530789	0	0	0	0.00277426	0.00592014
Rhodococcus	0.201914	0.00234665	0.0152901	0.0173641	0.0119574	0.00242342	0.00428027	0.00480515	0.00292312	0.00873324	0	0.201914	0.00234665	0.0148705	0.00383628	0.00388545	0	0	0.00272765	0.0012514	0.00444544
Rhodovibrio	0.0681788	0.0140799	0.0275221	0.156277	0.269042	0.00242342	0.00428027	0.062467	1.31833	1.91258	0.325802	0.0681788	0.0140799	0.150947	0.0230569	1.18557	0	0	0.120848	0.0341428	0.801676
Roseibaca	0.194047	0.865913	0	0	0	0	0	0	0	0	0	0.194047	0.865913	0	0	0	0	0	0	0	0
Roseibacillus	0.0131113	0.114986	0	0	0	0	0	0	0	0	0	0.0131113	0.114986	0	0	0	0	0	0	0	0
Ruegeria	0.0419562	0.239358	0	0	0	0	0	0	0	0.00436662	0	0.0419562	0.239358	0	0	0.00145554	0	0	0	0	0.00252107
Salicola	0.0104891	0.0140799	0	0.00289402	0	0.00727026	0.0214014	0.0480515	0.219234	0.224881	0.0296183	0.0104891	0.0140799	0.000964674	0.0255744	0.157911	0	0	0.00167086	0.0207084	0.111141
Salinibacter	6.08365	0.330877	16.7243	22.2319	25.6367	5.00436	9.49792	9.87459	6.16486	8.53675	13.1929	6.08365	0.330877	21.531	8.12562	9.29816	0	0	4.49739	2.70964	3.57533
Salinigranum	0.0236004	0.00703994	0.0214061	0.0578804	0.0358723	0.00484684	0	0.163375	0.947091	1.03489	0.28349	0.0236004	0.00703994	0.0383863	0.056074	0.755157	0	0	0.0183667	0.0929571	0.410828
Salinisphaera	0.0891569	0.469329	0	0	0	0	0	0	0	0	0	0.0891569	0.469329	0	0	0	0	0	0	0	0
Salisaeta	0.0445785	0.0445863	0.00917403	0.104185	0.13751	0.0145405	0.0385225	0.0336361	1.55218	1.76848	0.42735	0.0445785	0.0445863	0.0836231	0.0288997	1.24934	0	0	0.0665931	0.0126731	0.72003
Sphingomonas	0.312049	0.0140799	0.00611602	0.00578804	0.0119574	0.19145	0.0513633	0.0384412	0.0292312	0.0371163	0.0338495	0.312049	0.0140799	0.00795383	0.0937516	0.033399	0	0	0.0034711	0.0848558	0.00396179
Spongiibacter	0.060312	0.122026	0	0	0	0	0	0	0	0	0	0.060312	0.122026	0	0	0	0	0	0	0	0
Staphylococcus	0.0760456	0.0140799	0	0.00578804	0.0119574	0.0266576	0.368103	1.14363	0.543701	0.94974	0.774308	0.0760456	0.0140799	0.00591516	0.512796	0.755916	0	0	0.00597973	0.572369	0.203644
Streptococcus	0.0655566	0.0117332	0	0	0	0.0169639	0.119848	0.701552	0.190003	0.32968	0.808158	0.0655566	0.0117332	0	0.279455	0.442614	0	0	0	0.369149	0.324183
Subgroup 10	0.25436	0.0821326	0	0.0173641	0	0.0218108	0	0.0192206	0.00292312	0.00436662	0	0.25436	0.0821326	0.00578804	0.0136771	0.00242991	0	0	0.0100252	0.0119153	0.0022247
Sulfitobacter	0.149469	0.00234665	0	0	0	0	0	0	0.00292312	0.00218331	0.0253872	0.149469	0.00234665	0	0	0.0101645	0	0	0	0	0.0131884
Sumerlaea	0.0314672	0.112639	0	0	0	0.00242342	0	0	0.0116925	0	0	0.0314672	0.112639	0	0.000807807	0.0038975	0	0	0	0.00139916	0.00675066
Sva0996 marine group	0.739478	0.586662	0.00305801	0.00289402	0.00597872	0.00242342	0	0	0	0	0	0.739478	0.586662	0.00397692	0.000807807	0	0	0	0.00173555	0.00139916	0
Synechococcus	0.451029	2.90984	0.00305801	0.00289402	0.0119574	0.00242342	0	0.00480515	0	0.00218331	0.00846238	0.451029	2.90984	0.00596982	0.00240952	0.00354857	0	0	0.00518607	0.00240261	0.00439328
Synechococcus	0	0.00938659	0	0	0	0	0	0	0	0	0	0	0.00938659	0	0	0	0	0	0	0	0
Tagaea	0.0183558	0.129066	0	0	0	0	0	0	0	0	0	0.0183558	0.129066	0	0	0	0	0	0	0	0
Terrimonas	0	0.00234665	0	0.0115761	0	0.196297	0.00856054	0.115324	0.00876937	0	0	0	0.00234665	0.00385869	0.106727	0.00292312	0	0	0.00668346	0.094163	0.005063
Thauera	0.0262226	0.122026	0	0	0	0	0	0	0.102309	0.0109166	0.0126936	0.0262226	0.122026	0	0	0.0419731	0	0	0	0	0.0522602
Thiomicrorhabdus	0.188803	0	0.012232	0.00289402	0.0119574	0.00484684	0.0214014	0.0096103	0.00876937	0.00436662	0.0126936	0.188803	0	0.00902783	0.0119528	0.00860985	0	0	0.00531381	0.00852224	0.00416577
Tistrella	0.0760456	0.408317	0	0	0	0	0	0	0	0	0	0.0760456	0.408317	0	0	0	0	0	0	0	0
Truepera	0.0157336	0.126719	0	0	0	0	0	0	0	0	0	0.0157336	0.126719	0	0	0	0	0	0	0	0
Vibrio	0.618854	0	0	0	0	0.00484684	0.00428027	0	0	0	0	0.618854	0	0	0.00304237	0	0	0	0	0.00264996	0
Woeseia	0.0839124	0.244051	0	0	0	0.00242342	0	0	0	0	0	0.0839124	0.244051	0	0.000807807	0	0	0	0	0.00139916	0
OTHER	26.0338	54.1137	2.0611	3.80853	4.25087	9.23565	3.84796	13.3727	7.94797	8.68958	6.75298	26.0338	54.1137	3.3735	8.81878	7.79684	0	0	1.89373	9.41858	6.36111
UNCLASSIFED	15.5946	23.741	1.95713	3.30208	2.53498	3.27404	2.46544	4.20451	8.61444	8.44068	6.35948	15.5946	23.741	2.59806	3.31466	7.80487	0	0	1.07803	2.78703	3.95653
