# Supplementary material for: First Insights Into the Biological and Physical–Chemical Diversity of Various Salt Ponds of Trapani, Sicily
Source: Environ Microbiol Rep. 2025 Mar 21;17(2):e70075. doi: 10.1111/1758-2229.70075 (PMC11926572; doi:10.1111/1758-2229.70075)
Supplement: Supplementary file 4 — Data S4. [file EMI4-17-e70075-s001.xlsx]

## Sheet: Foglio3
					RELATIVE ABONDANCE									AVERAGE				STANDARD DEVIATION
METABOLISM	Cold Pond May P1	Cold pond July P2	Crys. Pond May P3	Cryst. Pond May P4	Cryst. Pond May P5	Cryst. Pond July P6	Cryst. Pond July P7	Cryst. Pond July P8	Feed. Pond P9	Feed. Pond P10	Feed. Pond P11	Cold Pond May P1	Cold Pond July P2	Cryst. Pond May P3-P5	Cryst. Pond July P6-P8	Feed. Pond July P9-P11	Cold Pond May P1	Cold Pond July P2	Cryst. Pond May P3-P5	Cryst. Pond July P6-P8	Feed. Pond July P9-P11
Acetate oxidizer	0	0	0	0	0	0	0	0	0	0	0	0	0	0	0	0	0	0	0	0	0
Acetate producer	0	0	0	0	0	0	0	0	0	0	0	0	0	0	0	0	0	0	0	0	0
Acetogen	0	0	0	0	0	0	0	0	0	0	0	0	0	0	0	0	0	0	0	0	0
Acetogenic	0	0	0	0	0	0	0	0	0	0	0	0	0	0	0	0	0	0	0	0	0
Acid producing	0.00105541	0	0	0	0	0	0	0	0	0	0.00290744	0.00105541	0	0	0	0.000969147	0	0	0	0	0.00167861
Alkane degrader	0	0	0	0	0	0	0	0	0	0	0	0	0	0	0	0	0	0	0	0	0
Aminoacid degrading	0	0	0	0	0	0	0	0	0	0	0	0	0	0	0	0	0	0	0	0	0
Ammonia oxidizer	11.3794	11.7144	5.93076	7.90956	9.16774	3.32361	4.12515	6.96172	4.96554	6.73056	6.49959	11.3794	11.7144	7.66935	4.80349	6.06523	0	0	1.63181	1.91156	0.959336
Atrazine metabolism	2.03166	1.12578	5.00843	2.75174	2.01193	8.1647	5.50444	4.98008	3.97665	3.22435	6.02567	2.03166	1.12578	3.25737	6.21641	4.40889	0	0	1.56093	1.70752	1.44982
Bacteriocins producer	0	0	0	0	0	0	0	0	0	0	0	0	0	0	0	0	0	0	0	0	0
Benzene degradation	0	0	0	0	0	0	0	0	0	0	0	0	0	0	0	0	0	0	0	0	0
Biomass degrader	0	0	0	0	0	0.000782209	0	0.0034644	0	0	0	0	0	0	0.00141554	0	0	0	0	0.00181696	0
Carbon dioxide fixation	0	0	0	0	0	0	0	0	0	0	0	0	0	0	0	0	0	0	0	0	0
Carbon fixation	0.0432718	0.0112955	0	0	0	0.0203374	0.0197849	0.0155898	0.00281334	0.00603998	0.0072686	0.0432718	0.0112955	0	0.0185707	0.00537397	0	0	0	0.00259628	0.00230109
Carbon monoxide oxidizer	0	0	0	0	0	0	0	0	0	0.00402666	0.00145372	0	0	0	0	0.00182679	0	0	0	0	0.00203909
Cellobiose degrading	0	0	0	0	0	0	0	0	0	0	0	0	0	0	0	0	0	0	0	0	0
Cellulose degrader	0	0	0	0	0	0	0	0	0	0.00603998	0.00145372	0	0	0	0	0.0024979	0	0	0	0	0.00315247
Chitin degradation	5.89235	6.42432	10.3454	9.73317	10.0428	9.90199	8.70112	8.81171	7.06147	7.28825	10.5002	5.89235	6.42432	10.0405	9.13827	8.28331	0	0	0.306137	0.663705	1.92325
Chlorate reducer	0	0	0	0	0	0	0	0	0	0	0	0	0	0	0	0	0	0	0	0	0
Chlorophenol degrading	0.172032	0.28427	0.00292492	0.0027218	0	0.0469326	0.0438094	0.0866101	0.0407934	0.0593932	0.0566951	0.172032	0.28427	0.00188224	0.0591174	0.0522939	0	0	0.00163323	0.0238605	0.0100507
Chromium reducer	0	0	0	0	0	0	0	0	0	0	0	0	0	0	0	0	0	0	0	0	0
Dechlorinates Tetrachloroethene	0	0	0	0	0	0	0	0	0	0	0	0	0	0	0	0	0	0	0	0	0
Degrades aromatic hydrocarbons	0.980475	4.60103	0.00487486	0.0154236	0.0224379	0.223712	0.0579415	0.211329	0.1055	0.130866	0.104668	0.980475	4.60103	0.0142454	0.164327	0.113678	0	0	0.00884058	0.0923406	0.0148913
Degrades long chain alkanes	0	0	0	0	0	0	0	0	0	0	0	0	0	0	0	0	0	0	0	0	0
Degrades organic material	0	0	0	0	0	0	0	0	0	0	0	0	0	0	0	0	0	0	0	0	0
Degrades pollutants	0	0	0	0	0	0	0	0	0	0	0	0	0	0	0	0	0	0	0	0	0
Dehalogenation	16.7367	13.3541	21.7604	19.1987	17.9129	23.0149	23.6557	21.3615	22.4968	21.8859	22.0151	16.7367	13.3541	19.624	22.6774	22.1326	0	0	1.9587	1.18375	0.321971
Denitrifying	0.017942	0.0489472	0	0	0	0.000782209	0	0	0.0492334	0.00603998	0.010176	0.017942	0.0489472	0	0.000260736	0.0218165	0	0	0	0.000451609	0.0238336
Desulfurylates coal	0	0	0	0	0	0	0	0	0	0	0	0	0	0	0	0	0	0	0	0	0
Dinitrogen fixing	0	0	0	0	0	0	0	0	0	0	0	0	0	0	0	0	0	0	0	0	0
Dinitrogen-fixing	0.00738786	0.0395342	0	0	0.00186982	0.000782209	0.00706604	0.00692881	0.00140667	0.00603998	0.010176	0.00738786	0.0395342	0.000623274	0.00492569	0.00587423	0	0	0.00107954	0.00358901	0.00438704
EDTA degrading	0	0	0	0	0	0	0	0	0	0	0	0	0	0	0	0	0	0	0	0	0
Ethanogenic	0	0	0	0	0	0	0	0	0	0	0	0	0	0	0	0	0	0	0	0	0
Ethanol production	0	0	0	0	0	0	0	0	0	0	0	0	0	0	0	0	0	0	0	0	0
Fatty acid oxidizer	0	0	0	0	0	0	0	0	0	0	0	0	0	0	0	0	0	0	0	0	0
Gramicidin producer	0.00211082	0	0.000974972	0	0	0	0	0	0.01266	0.00704665	0	0.00211082	0	0.000324991	0	0.00656889	0	0	0.000562901	0	0.00634351
Grows on ethers	0	0	0	0	0	0	0	0	0	0	0	0	0	0	0	0	0	0	0	0	0
Homofermentative	0	0	0	0	0	0	0	0	0	0	0	0	0	0	0	0	0	0	0	0	0
Hydrocarbon degrading	0	0	0	0	0	0	0	0	0	0	0	0	0	0	0	0	0	0	0	0	0
Hydrocarbon oxidizing	0	0	0	0	0	0	0	0	0	0	0	0	0	0	0	0	0	0	0	0	0
Hydrocarbons metabolizer	0	0	0	0	0	0	0	0	0	0	0	0	0	0	0	0	0	0	0	0	0
Hydrogen metabolizer	0	0	0	0	0	0	0	0	0	0	0	0	0	0	0	0	0	0	0	0	0
Hydrogen oxidizer	0	0	0	0	0	0	0	0	0	0	0	0	0	0	0	0	0	0	0	0	0
Hydrogen production	0	0	0	0	0	0	0	0	0	0	0	0	0	0	0	0	0	0	0	0	0
Hydrogen sulfide gas release	0	0	0	0	0	0	0	0	0	0	0	0	0	0	0	0	0	0	0	0	0
Hydrogen sulfide producer	0	0	0	0	0	0	0	0	0	0	0	0	0	0	0	0	0	0	0	0	0
Iron oxidizer	0.00105541	0	0	0	0	0.00312884	0	0.0017322	0	0	0	0.00105541	0	0	0.00162035	0	0	0	0	0.00156742	0
Iron reducer	0	0	0	0	0	0.0164264	0	0.0017322	0	0.00100666	0	0	0	0	0.00605287	0.000335555	0	0	0	0.00902539	0.000581198
Lactose fermenting	0	0	0	0	0	0	0	0	0	0	0	0	0	0	0	0	0	0	0	0	0
Lignin degrader	0.00738786	0	0.000974972	0	0	0.0101687	0	0.0017322	0	0	0	0.00738786	0	0.000324991	0.00396697	0	0	0	0.000562901	0.00544026	0
Magnetite production	0	0	0	0	0	0	0	0	0	0	0	0	0	0	0	0	0	0	0	0	0
Manganese oxidizer	0	0	0	0	0	0	0	0	0	0	0	0	0	0	0	0	0	0	0	0	0
Metal reducer	0	0	0	0	0	0	0	0	0	0	0	0	0	0	0	0	0	0	0	0	0
Methane oxidation	0	0	0	0	0	0	0	0	0	0	0	0	0	0	0	0	0	0	0	0	0
Methanogen	0	0	0	0	0	0	0	0	0	0	0	0	0	0	0	0	0	0	0	0	0
Methanol reducer	0	0	0	0	0	0	0	0	0	0	0	0	0	0	0	0	0	0	0	0	0
MTBE degrader	0	0	0	0	0	0	0	0	0	0	0	0	0	0	0	0	0	0	0	0	0
Naphthalene degrading	0.0833773	0.000941292	0.00584983	0.00544361	0.00373965	0.0453681	0.00141321	0.0051966	0.0140667	0.0130866	0	0.0833773	0.000941292	0.00501103	0.017326	0.0090511	0	0	0.00111963	0.0243588	0.00785379
Nitrate reducer	0	0	0	0	0	0	0	0	0	0	0	0	0	0	0	0	0	0	0	0	0
Nitrifying	0	0	0	0	0	0	0	0	0	0	0	0	0	0	0	0	0	0	0	0	0
Nitrite oxidizer	0	0	0	0	0	0	0	0	0	0	0	0	0	0	0	0	0	0	0	0	0
Nitrite reducer	9.5905	7.78636	6.49527	10.4771	10.413	9.44205	6.55163	8.08072	6.38627	6.12052	8.48537	9.5905	7.78636	9.12848	8.0248	6.99739	0	0	2.28066	1.44602	1.29546
Nitrogen fixation	12.077	5.76729	15.9866	17.3842	15.8281	19.3957	19.1165	14.9177	12.5855	10.877	14.011	12.077	5.76729	16.3996	17.8099	12.4911	0	0	0.856325	2.50863	1.5691
Nitrogen producer	0	0	0	0	0	0	0	0	0	0	0	0	0	0	0	0	0	0	0	0	0
Nocardicin A producer	0	0	0	0	0	0	0	0	0	0	0	0	0	0	0	0	0	0	0	0	0
Oil degrading	0	0	0	0	0	0	0	0	0	0	0	0	0	0	0	0	0	0	0	0	0
Oxalic acid degrader	0	0	0	0	0	0	0	0	0	0	0	0	0	0	0	0	0	0	0	0	0
PAH degrading	0	0	0	0	0	0	0	0	0	0	0	0	0	0	0	0	0	0	0	0	0
PCB degrading	0	0	0	0	0	0	0	0	0	0	0	0	0	0	0	0	0	0	0	0	0
PCP degrading	0	0	0	0	0	0	0	0	0	0	0	0	0	0	0	0	0	0	0	0	0
Pollutant degrader	0	0	0	0	0	0	0	0	0	0	0	0	0	0	0	0	0	0	0	0	0
Polyisoprene rubber degrader	0	0	0	0	0	0	0	0	0	0	0	0	0	0	0	0	0	0	0	0	0
Propionate metabolism	0.0242744	0.0254149	0.000974972	0	0	0	0	0.0675559	0.00281334	0.0100666	0.00872232	0.0242744	0.0254149	0.000324991	0.0225186	0.00720077	0	0	0.000562901	0.0390034	0.00385862
Propionate oxidizing	0	0	0	0	0	0	0	0	0	0	0	0	0	0	0	0	0	0	0	0	0
Prototrophic	0	0	0	0	0	0	0	0	0	0	0	0	0	0	0	0	0	0	0	0	0
Pyrrolizidine alkaloids metabolizer	0	0	0	0	0	0	0	0	0	0	0	0	0	0	0	0	0	0	0	0	0
Respiratory arsenate reductase	0	0	0	0	0	0	0	0	0	0	0	0	0	0	0	0	0	0	0	0	0
Saccharolytic	0	0	0	0	0	0	0	0	0	0	0	0	0	0	0	0	0	0	0	0	0
Selenate reducer	0.017942	0.000941292	0	0	0.00186982	0.000782209	0.0395698	0.0398406	0.01688	0.00805331	0.0203521	0.017942	0.000941292	0.000623274	0.0267309	0.0150951	0	0	0.00107954	0.0224726	0.00634069
Solvent producer	0	0	0	0	0	0	0	0	0	0	0	0	0	0	0	0	0	0	0	0	0
Stores polyhydroxybutyrate	0.0348285	0	0	0	0	0.0140798	0.00141321	0.0017322	0	0	0	0.0348285	0	0	0.00574173	0	0	0	0	0.00722272	0
Streptomycin producer	0.0939314	0.0461233	0.000974972	0.00362907	0.00186982	0.0281595	0.0310906	0.0866101	0.00844001	0.0191266	0.0188984	0.0939314	0.0461233	0.00215796	0.0486201	0.0154883	0	0	0.00135031	0.0329329	0.0061051
Sugars fermentor	0.0168865	0	0.000974972	0	0	0	0	0.0658237	0.00281334	0.0100666	0.00872232	0.0168865	0	0.000324991	0.0219412	0.00720077	0	0	0.000562901	0.0380033	0.00385862
Sulfate reducer	13.523	11.7304	15.0146	14.0881	13.5787	13.5674	16.7027	13.0954	11.1675	11.5756	11.5033	13.523	11.7304	14.2271	14.4552	11.4155	0	0	0.727988	1.96066	0.217757
Sulfide oxidizer	6.2438	6.75377	5.38867	7.03949	8.08698	2.38339	3.40442	4.26988	3.50682	4.70917	5.14617	6.2438	6.75377	6.83838	3.35256	4.45406	0	0	1.36035	0.944311	0.848929
Sulfur metabolizing	2.56253	0.135546	5.33797	6.97689	8.02154	1.72868	3.16135	3.59778	2.9737	3.9884	4.55015	2.56253	0.135546	6.7788	2.82927	3.83741	0	0	1.35271	0.977798	0.798998
Sulfur oxidizer	0.208971	0.462174	0.00194994	0	0	0.0703988	0.0664208	0.226918	0.128007	0.0966398	0.123566	0.208971	0.462174	0.000649982	0.121246	0.116071	0	0	0.0011258	0.0915366	0.0169737
Sulfur reducer	0.0137203	0.016002	0.000974972	0	0	0	0	0	0.01266	0.00704665	0.00145372	0.0137203	0.016002	0.000324991	0	0.00705346	0	0	0.000562901	0	0.00560315
Sulfur respiration	0	0	0	0	0	0	0	0	0	0	0	0	0	0	0	0	0	0	0	0	0
Sulphide oxidizer	0	0	0	0	0	0	0	0	0	0	0	0	0	0	0	0	0	0	0	0	0
Surfactant degrading	0	0	0	0	0	0	0	0	0	0	0	0	0	0	0	0	0	0	0	0	0
Syntrophic	0	0	0	0	0	0.00234663	0	0	0	0	0	0	0	0	0.000782209	0	0	0	0	0.00135483	0
TCE degrader	0	0	0	0	0	0	0	0	0	0	0	0	0	0	0	0	0	0	0	0	0
Toxic metal reducer	0	0	0	0	0	0	0	0	0	0	0	0	0	0	0	0	0	0	0	0	0
Type A toxin producer	0	0	0	0	0	0	0	0	0	0	0	0	0	0	0	0	0	0	0	0	0
Tyrosidine producer	0	0	0	0	0	0	0	0	0	0	0	0	0	0	0	0	0	0	0	0	0
Unknown	16.7388	23.8956	8.70553	4.38392	4.88024	8.28673	8.71667	12.555	24.3508	22.9691	10.679	16.7388	23.8956	5.9899	9.8528	19.333	0	0	2.36486	2.35003	7.52631
Uranium oxidizer	0	0	0	0	0	0	0	0	0	0	0	0	0	0	0	0	0	0	0	0	0
Uranium reducer	0	0	0	0	0	0	0	0	0	0	0	0	0	0	0	0	0	0	0	0	0
Utilize carbohydrates	0	0	0	0	0	0	0	0	0	0	0	0	0	0	0	0	0	0	0	0	0
Volacein producer	0	0	0	0	0	0	0	0	0	0	0	0	0	0	0	0	0	0	0	0	0
Xylan degrader	1.49763	5.77577	0.00487486	0.0299398	0.0243077	0.306626	0.0918585	0.545644	0.13082	0.240593	0.207882	1.49763	5.77577	0.0197075	0.314709	0.193098	0	0	0.0131505	0.227	0.0563598
